# Supplementary material for: Acentrosomal spindles assemble from branching microtubule nucleation near chromosomes in Xenopus laevis egg extract
Source: Nat Commun. 2023 Jun 21;14:3696. doi: 10.1038/s41467-023-39041-z (PMC10284841; doi:10.1038/s41467-023-39041-z)
Supplement: Supplementary file 11 — Source Data [file 41467_2023_39041_MOESM11_ESM.xlsx]

## Sheet: Fig 1c
b (um)	P(b)		theta (deg)	P(theta)
1	0.0588235		10	0.179104
2	0.161765		20	0.164179
3	0.176471		30	0.119403
4	0.102941		40	0.0895522
5	0.0735294		50	0.0149254
6	0.117647		60	0.0895522
7	0.102941		70	0.0298507
8	0.0588235		80	0.0298507
9	0.0588235		90	0.0149254
10	0.0147059		100	0.0149254
			110	0.0447761
			120	0.0149254
			130	0.0447761
			140	0.0298507
			150	0.0298507
			160	0.0597015
			170	0.0298507
			180	0

## Sheet: Fig 2b
WT	augmin ID	augmin control	tpx2	tpx2 control
0.3361	0.009091	0.2332	0.006494	0.2156
errorbar	errorbar	errorbar	errorbar	errorbar
0.2575	0.02875	0.1638	0.0243	0.1398

## Sheet: Fig 3c
x/x_max	<Phi/Phi_max>
0.09	0.0101678	0.0101678	0.0101678	0	0	0.0101678	0.0587474	0.106213	0.108392	0.160829	0.159839	0.205567	0.174886	0.174886	0.18833	0.180341	0.300564	0.19109	0.254502	0.391503	0.397449	0.492229	0.43906	0.450816	0.400515	0.409924	0.415164	0.445005	0.504269	0.333154	0.243053	0.208924	0.330761	0.426871	0.375806	0.418123	0.454856
0.27	0.0559908	0.0681921	0.0803935	0.0718525	0.128153	0.211961	0.261696	0.291967	0.264879	0.354581	0.440095	0.478016	0.611197	0.569635	0.655328	0.646257	0.669234	0.761332	0.701391	0.658151	0.768995	0.677467	0.7856	0.665883	0.721436	0.759575	0.785696	0.867669	0.711039	0.737269	0.751686	0.553115	0.695742	0.695413	0.827917	0.940828	0.778071
0.45	0.0368092	0.0490106	0.0473203	0.0896166	0.167678	0.205615	0.2609	0.455669	0.505056	0.543578	0.515659	0.573115	0.690621	0.793426	0.838845	0.864284	0.872449	0.811047	0.881844	0.899232	0.886093	0.999307	0.952671	0.939855	0.925124	0.987738	0.926285	0.98954	0.970978	0.952055	0.829069	0.723214	0.827953	0.863423	0.874857	0.934807	0.898936
0.63	0	0	0	0	0	0.0833884	0.148339	0.147281	0.242321	0.396717	0.326131	0.493515	0.53804	0.620811	0.812849	0.692017	0.590849	0.691649	0.8684	0.77221	0.735407	0.682386	0.656846	0.703301	0.581391	0.62152	0.639086	0.534251	0.72957	0.669498	0.589473	0.366355	0.537452	0.652208	0.65084	0.622855	0.553784
0.81	0.0101678	0.0101678	0.0101678	0.0101678	0.0101678	0.046659	0.0274531	0.0374052	0.126908	0.204721	0.173293	0.290083	0.299961	0.506378	0.321561	0.245884	0.290207	0.317902	0.291155	0.257756	0.301714	0.243747	0.188889	0.180293	0.192166	0.127872	0.200456	0.260231	0.318806	0.278151	0.171039	0.188539	0.237608	0.225122	0.236537	0.241034	0.134597
0.99	0	0	0	0	0.023047	0.023047	0.023047	0.0626461	0.023047	0.0503742	0.0503742	0.039599	0.119785	0.0557319	0.0649508	0.0437894	0.0437894	0.0437894	0.023047	0.014816	0	0.037863	0.0503742	0.0355583	0.092278	0.0945827	0.037863	0.0816524	0.0793477	0.0296319	0.0355583	0	0	0	0.0207423	0.0414847	0
t (min)	0	0.75	1.5	2.25	3	3.75	4.5	5.25	6	6.75	7.5	8.25	9	9.75	10.5	11.25	12	12.75	13.5	14.25	15	15.75	16.5	17.25	18	18.75	19.5	20.25	21	21.75	22.5	23.25	24	24.75	25.5	26.25	27
X/X_max	Phi/Phi_max
0	0.220133	0.220133	0.220133	0.220133	0.220133
0.0277778	0.215904	0.246703	0.252347	0.253357	0.253482
0.0555556	0.19665	0.26995	0.28726	0.291081	0.291634
0.0833333	0.164356	0.287244	0.323768	0.333402	0.334987
0.111111	0.123199	0.296237	0.360279	0.380127	0.38378
0.138889	-9.26414e-05	0.295247	0.394786	0.430683	0.438003
0.166667	1.41221e-16	0.283569	0.425019	0.484058	0.497313
0.194444	3.0824e-20	0.261644	0.448654	0.538766	0.560953
0.222222	4.636e-20	0.231053	0.463568	0.592877	0.627693
0.25	4.68093e-20	0.194321	0.468093	0.644084	0.695815
0.277778	4.61243e-20	0.154582	0.461243	0.689846	0.763137
0.305556	4.4287e-20	0.115135	0.44287	0.727563	0.827094
0.333333	4.13725e-20	0.0789957	0.413725	0.754799	0.884871
0.361111	3.75413e-20	0.048502	0.375413	0.7695	0.933586
0.388889	3.30239e-20	0.0250529	0.330239	0.770209	0.970496
0.416667	2.80967e-20	-1.59025e-05	0.280967	0.756231	0.993231
0.444444	2.30538e-20	-7.16539e-12	0.230538	0.727736	1
0.472222	1.81756e-20	9.14809e-14	0.181756	0.68578	0.989775
0.5	1.37022e-20	2.89463e-16	0.137022	0.632238	0.962413
0.527778	9.81248e-21	-2.19889e-18	0.0981248	0.569664	0.918702
0.555556	6.61262e-21	2.7682e-19	0.0661262	0.501069	0.860331
0.583333	4.13434e-21	3.571e-19	0.0413434	0.429677	0.789778
0.611111	2.34281e-21	3.93229e-19	0.0234281	0.358657	0.710121
0.638889	1.15169e-21	4.30462e-19	0.0115169	0.290874	0.624809
0.666667	4.42479e-22	4.67798e-19	0.00442536	0.228688	0.537397
0.694444	-2.5838e-29	5.04458e-19	-3.18028e-06	0.173817	0.451287
0.722222	-1.00877e-38	5.39589e-19	2.4695e-10	0.127273	0.369495
0.75	6.76948e-39	5.72291e-19	-4.86417e-12	0.089378	0.29447
0.777778	5.70209e-39	6.01649e-19	7.73017e-14	0.0598403	0.227972
0.805556	4.70461e-39	6.26773e-19	-2.3545e-15	0.0378874	0.171032
0.833333	3.78994e-39	6.46837e-19	9.55006e-17	0.0224214	0.123972
0.861111	2.9765e-39	6.61121e-19	-4.76898e-18	0.0121826	0.0864937
0.888889	2.27495e-39	6.69055e-19	2.22403e-18	0.00589779	0.0578019
0.916667	1.6885e-39	6.70244e-19	2.13446e-18	0.00239911	0.0367618
0.944444	1.21384e-39	6.64502e-19	2.42537e-18	0.000703291	0.0220547
0.972222	8.42468e-40	6.51861e-19	2.73566e-18	-8.42054e-07	0.0123228
1	5.62231e-40	6.32578e-19	3.07199e-18	-2.59553e-09	0.00628755
t (min)	1.25	3.75	6.25	8.75	10
t (min)	N_avg	N										t_theory (min)	N_theory	N_saturation
0	0.8	3	1	0	0	0	1	2	0	1	0	0	0	20
0.75	1	4	1	0	0	0	1	3	0	1	0	1.25	0.743429
1.5	1.2	5	1	1	1	0	0	2	1	1	0	3.75	2.65981
2.25	1.6	6	1	2	2	0	0	1	2	2	0	6.25	6.08684
3	2.7	7	1	3	4	1	1	6	2	2	0	8.75	12.3735
3.75	4	7	1	5	4	2	4	10	5	1	1	10	17.2748
4.5	5.3	8	2	7	8	5	6	10	4	2	1	11.25	23.9163
5.25	7.7	10	3	9	13	6	12	13	8	2	1
6	8.8	11	3	9	17	3	15	19	9	1	1
6.75	11.6	16	5	10	23	5	17	22	11	4	3
7.5	11.6	16	8	13	27	6	14	15	7	6	4
8.25	14.1	22	13	14	32	8	18	13	9	5	7
9	17	27	14	18	40	7	20	16	11	11	6
9.75	18.8	23	19	23	37	11	21	19	12	11	12
10.5	19.5	23	18	24	38	14	23	21	10	11	13
11.25	19.2	28	14	25	36	11	19	20	10	16	13
12	19.5	23	14	25	35	8	23	18	9	23	17
12.75	19	23	22	21	30	9	24	19	8	24	10
13.5	21	28	24	24	40	8	19	22	7	23	15
14.25	21.6	33	28	22	47	4	15	20	9	24	14
15	21.7	26	23	20	47	12	18	20	11	25	15
15.75	22.4	38	21	18	44	13	21	20	8	22	19
16.5	22.1	35	19	25	39	10	19	21	8	26	19
17.25	21.5	24	15	21	41	13	19	20	9	34	19
18	20.8	26	18	20	38	13	19	17	8	30	19
18.75	22.3	32	21	21	43	8	14	18	9	36	21
19.5	22.3	35	23	18	42	11	9	21	13	32	19
20.25	22.9	33	23	19	39	15	13	20	16	29	22
21	23.2	29	26	15	39	17	14	22	16	31	23
21.75	22	27	20	14	44	10	11	21	18	35	20
22.5	19.1	24	16	15	41	7	11	19	16	29	13
23.25	14.9	12	13	7	23	5	11	15	14	34	15
24	19.4	28	14	13	33	10	12	14	12	37	21
24.75	20.9	33	15	16	36	13	18	14	9	37	18
25.5	21.8	31	15	17	40	13	15	18	12	39	18
26.25	23.2	32	16	19	39	11	16	21	15	43	20
27	21.2	33	13	19	35	7	15	17	14	40	19

## Sheet: Fig 3d
X	Phi									T	N
0	1	1	1	1	1	1	1	1	1	0	0
0.012012	0.991789	0.993709	0.993971	0.994006	0.994011	0.994012	0.994012	0.994012	0.994012	1	0.674629
0.024024	0.983588	0.987447	0.987976	0.988048	0.988058	0.98806	0.98806	0.98806	0.98806	3	1.28923
0.036036	0.975397	0.981214	0.982015	0.982126	0.982141	0.982143	0.982143	0.982143	0.982143	5	1.60526
0.048048	0.967215	0.975008	0.976089	0.976238	0.976259	0.976262	0.976262	0.976262	0.976262	7	1.7803
0.0600601	0.959043	0.968831	0.970195	0.970386	0.970412	0.970416	0.970416	0.970416	0.970416	9	1.8777
0.0720721	0.950881	0.962681	0.964336	0.964568	0.9646	0.964605	0.964605	0.964606	0.964606	11	1.93192
0.0840841	0.942729	0.956559	0.958509	0.958784	0.958823	0.958829	0.958829	0.958829	0.958829	13	1.96208
0.0960961	0.934588	0.950464	0.952716	0.953035	0.953081	0.953087	0.953088	0.953088	0.953088	15	1.97858
0.108108	0.926456	0.944396	0.946955	0.94732	0.947372	0.94738	0.947381	0.947381	0.947381	17	1.98725
0.12012	0.918335	0.938355	0.941227	0.941639	0.941698	0.941707	0.941708	0.941708	0.941708
0.132132	0.910225	0.93234	0.935532	0.935992	0.936058	0.936067	0.936069	0.936069	0.936069
0.144144	0.902125	0.926352	0.929868	0.930378	0.930451	0.930462	0.930464	0.930464	0.930464
0.156156	0.894036	0.92039	0.924236	0.924797	0.924878	0.92489	0.924892	0.924892	0.924892
0.168168	0.885958	0.914453	0.918636	0.919249	0.919339	0.919352	0.919354	0.919354	0.919354
0.18018	0.877891	0.908543	0.913068	0.913734	0.913832	0.913846	0.913848	0.913849	0.913849
0.192192	0.869835	0.902658	0.90753	0.908252	0.908358	0.908374	0.908376	0.908377	0.908377
0.204204	0.861791	0.896798	0.902024	0.902802	0.902917	0.902934	0.902937	0.902937	0.902937
0.216216	0.853758	0.890964	0.896549	0.897384	0.897509	0.897527	0.89753	0.89753	0.897531
0.228228	0.845738	0.885154	0.891104	0.891998	0.892133	0.892153	0.892156	0.892156	0.892156
0.24024	0.837729	0.879369	0.885689	0.886645	0.886788	0.88681	0.886813	0.886814	0.886814
0.252252	0.829733	0.873609	0.880305	0.881322	0.881476	0.8815	0.881503	0.881504	0.881504
0.264264	0.821749	0.867873	0.874951	0.876031	0.876196	0.876221	0.876225	0.876225	0.876225
0.276276	0.813777	0.862161	0.869626	0.870772	0.870947	0.870974	0.870978	0.870978	0.870978
0.288288	0.805819	0.856473	0.864331	0.865543	0.865729	0.865758	0.865762	0.865763	0.865763
0.3003	0.797873	0.850809	0.859065	0.860346	0.860543	0.860573	0.860578	0.860579	0.860579
0.312312	0.789941	0.845168	0.853829	0.855178	0.855388	0.85542	0.855425	0.855425	0.855426
0.324324	0.782023	0.839551	0.848621	0.850042	0.850263	0.850297	0.850302	0.850303	0.850303
0.336336	0.774118	0.833957	0.843443	0.844935	0.845169	0.845205	0.845211	0.845212	0.845212
0.348348	0.766227	0.828387	0.838293	0.839859	0.840105	0.840143	0.840149	0.84015	0.840151
0.36036	0.758351	0.822839	0.833171	0.834813	0.835072	0.835112	0.835119	0.83512	0.83512
0.372372	0.750489	0.817313	0.828077	0.829796	0.830068	0.830111	0.830118	0.830119	0.830119
0.384384	0.742642	0.811811	0.823011	0.824809	0.825095	0.82514	0.825147	0.825148	0.825148
0.396396	0.73481	0.806331	0.817974	0.819851	0.820151	0.820198	0.820206	0.820207	0.820207
0.408408	0.726993	0.800873	0.812963	0.814922	0.815236	0.815286	0.815294	0.815296	0.815296
0.42042	0.719192	0.795437	0.80798	0.810022	0.810351	0.810404	0.810412	0.810414	0.810414
0.432432	0.711407	0.790023	0.803025	0.805151	0.805495	0.805551	0.805559	0.805561	0.805561
0.444444	0.703638	0.78463	0.798096	0.800308	0.800668	0.800726	0.800736	0.800737	0.800737
0.456456	0.695886	0.77926	0.793194	0.795494	0.79587	0.795931	0.795941	0.795942	0.795943
0.468468	0.68815	0.773911	0.788319	0.790709	0.791101	0.791164	0.791175	0.791176	0.791176
0.48048	0.680432	0.768583	0.783471	0.785951	0.786359	0.786426	0.786437	0.786439	0.786439
0.492492	0.67273	0.763276	0.778648	0.781221	0.781647	0.781716	0.781728	0.781729	0.78173
0.504505	0.665047	0.757991	0.773852	0.776519	0.776962	0.777035	0.777046	0.777048	0.777049
0.516517	0.657381	0.752726	0.769082	0.771844	0.772305	0.772381	0.772393	0.772395	0.772396
0.528529	0.649734	0.747482	0.764337	0.767197	0.767676	0.767755	0.767768	0.76777	0.767771
0.540541	0.642106	0.742259	0.759618	0.762577	0.763074	0.763157	0.763171	0.763173	0.763173
0.552553	0.634496	0.737056	0.754924	0.757984	0.7585	0.758586	0.758601	0.758603	0.758603
0.564565	0.626906	0.731873	0.750256	0.753417	0.753953	0.754043	0.754058	0.75406	0.754061
0.576577	0.619336	0.726711	0.745612	0.748878	0.749434	0.749527	0.749542	0.749545	0.749545
0.588589	0.611785	0.721569	0.740994	0.744365	0.744941	0.745038	0.745054	0.745057	0.745057
0.600601	0.604255	0.716447	0.7364	0.739878	0.740475	0.740576	0.740592	0.740595	0.740596
0.612613	0.596746	0.711345	0.731831	0.735417	0.736035	0.73614	0.736158	0.736161	0.736161
0.624625	0.589257	0.706263	0.727286	0.730983	0.731622	0.731731	0.731749	0.731752	0.731753
0.636637	0.58179	0.7012	0.722765	0.726574	0.727235	0.727348	0.727367	0.727371	0.727371
0.648649	0.574345	0.696157	0.718268	0.722191	0.722875	0.722992	0.723012	0.723015	0.723016
0.660661	0.566921	0.691133	0.713795	0.717834	0.71854	0.718661	0.718682	0.718686	0.718686
0.672673	0.55952	0.686129	0.709346	0.713501	0.714231	0.714357	0.714378	0.714382	0.714383
0.684685	0.552142	0.681143	0.704921	0.709194	0.709948	0.710078	0.710101	0.710104	0.710105
0.696697	0.544787	0.676177	0.700518	0.704912	0.70569	0.705825	0.705848	0.705852	0.705853
0.708709	0.537456	0.67123	0.696139	0.700655	0.701457	0.701597	0.701621	0.701625	0.701626
0.720721	0.530148	0.666302	0.691783	0.696423	0.69725	0.697395	0.69742	0.697424	0.697425
0.732733	0.522865	0.661393	0.68745	0.692215	0.693068	0.693217	0.693243	0.693248	0.693249
0.744745	0.515606	0.656502	0.68314	0.688032	0.68891	0.689065	0.689092	0.689097	0.689097
0.756757	0.508373	0.65163	0.678852	0.683872	0.684777	0.684938	0.684965	0.68497	0.684971
0.768769	0.501164	0.646777	0.674586	0.679737	0.680669	0.680835	0.680864	0.680869	0.680869
0.780781	0.493982	0.641942	0.670343	0.675626	0.676585	0.676756	0.676786	0.676792	0.676792
0.792793	0.486825	0.637125	0.666122	0.671539	0.672526	0.672702	0.672733	0.672739	0.67274
0.804805	0.479695	0.632327	0.661923	0.667475	0.668491	0.668673	0.668705	0.66871	0.668711
0.816817	0.472592	0.627547	0.657746	0.663435	0.664479	0.664667	0.6647	0.664706	0.664707
0.828829	0.465517	0.622785	0.65359	0.659418	0.660492	0.660685	0.66072	0.660726	0.660727
0.840841	0.458469	0.618041	0.649456	0.655424	0.656528	0.656728	0.656763	0.656769	0.65677
0.852853	0.451449	0.613316	0.645343	0.651453	0.652587	0.652793	0.65283	0.652837	0.652838
0.864865	0.444457	0.608608	0.641252	0.647505	0.64867	0.648883	0.648921	0.648927	0.648928
0.876877	0.437494	0.603918	0.637182	0.64358	0.644777	0.644995	0.645035	0.645041	0.645043
0.888889	0.430561	0.599246	0.633132	0.639678	0.640906	0.641131	0.641172	0.641179	0.64118
0.900901	0.423657	0.594591	0.629104	0.635798	0.637058	0.63729	0.637332	0.637339	0.637341
0.912913	0.416783	0.589954	0.625096	0.63194	0.633233	0.633472	0.633515	0.633523	0.633524
0.924925	0.409939	0.585335	0.621108	0.628105	0.629431	0.629677	0.629721	0.629729	0.629731
0.936937	0.403128	0.580733	0.617141	0.624291	0.625652	0.625904	0.62595	0.625958	0.62596
0.948949	0.396349	0.576149	0.613194	0.620499	0.621894	0.622154	0.622202	0.62221	0.622212
0.960961	0.389567	0.571583	0.609268	0.616729	0.618159	0.618427	0.618475	0.618484	0.618486
0.972973	0.382887	0.567033	0.605361	0.612981	0.614447	0.614721	0.614772	0.614781	0.614782
0.984985	0.375184	0.562501	0.601474	0.609254	0.610756	0.611038	0.61109	0.611099	0.611101
0.996997	0.397788	0.557986	0.597607	0.605549	0.607087	0.607377	0.60743	0.60744	0.607442
1.00901	-0.000711689	0.553489	0.593759	0.601865	0.603439	0.603737	0.603792	0.603803	0.603804
1.02102	1.60823e-05	0.549009	0.589931	0.598201	0.599814	0.60012	0.600176	0.600187	0.600189
1.03303	6.01859e-08	0.544546	0.586123	0.594559	0.59621	0.596524	0.596582	0.596593	0.596595
1.04505	-1.41587e-07	0.5401	0.582333	0.590937	0.592627	0.592949	0.593009	0.59302	0.593022
1.05706	3.63161e-10	0.535671	0.578562	0.587337	0.589065	0.589396	0.589458	0.589469	0.589471
1.06907	1.90596e-09	0.531259	0.574811	0.583756	0.585524	0.585864	0.585928	0.585939	0.585942
1.08108	4.32496e-10	0.526864	0.571078	0.580196	0.582005	0.582353	0.582419	0.582431	0.582433
1.09309	-6.74798e-11	0.522486	0.567364	0.576656	0.578506	0.578863	0.57893	0.578943	0.578945
1.10511	-5.58166e-11	0.518125	0.563669	0.573137	0.575028	0.575394	0.575463	0.575476	0.575478
1.11712	-9.5233e-12	0.513781	0.559992	0.569637	0.57157	0.571946	0.572017	0.57203	0.572032
1.12913	1.7138e-12	0.509454	0.556333	0.566158	0.568133	0.568518	0.568591	0.568605	0.568607
1.14114	1.50553e-12	0.505143	0.552692	0.562698	0.564716	0.56511	0.565186	0.5652	0.565202
1.15315	4.94886e-13	0.50085	0.54907	0.559257	0.561319	0.561723	0.561801	0.561815	0.561818
1.16517	1.21145e-14	0.496573	0.545466	0.555836	0.557943	0.558357	0.558436	0.558451	0.558454
1.17718	-2.27502e-14	0.492313	0.541879	0.552435	0.554586	0.55501	0.555091	0.555107	0.55511
1.18919	-1.96278e-14	0.48807	0.53831	0.549053	0.551249	0.551683	0.551767	0.551783	0.551786
1.2012	-1.02439e-14	0.483844	0.534759	0.54569	0.547932	0.548376	0.548462	0.548478	0.548481
1.21321	-2.26134e-16	0.479634	0.531226	0.542345	0.544634	0.545089	0.545177	0.545194	0.545197
1.22523	1.76604e-15	0.475441	0.52771	0.53902	0.541356	0.541822	0.541912	0.541929	0.541932
1.23724	5.75711e-16	0.471265	0.524211	0.535714	0.538097	0.538574	0.538666	0.538684	0.538687
1.24925	2.00265e-16	0.467106	0.520729	0.532426	0.534857	0.535345	0.53544	0.535458	0.535462
1.26126	7.32378e-17	0.462963	0.517265	0.529156	0.531636	0.532135	0.532233	0.532252	0.532255
1.27327	6.48805e-17	0.458837	0.513817	0.525905	0.528435	0.528945	0.529045	0.529064	0.529068
1.28529	-2.29524e-17	0.454728	0.510386	0.522673	0.525252	0.525774	0.525877	0.525896	0.5259
1.2973	-1.57373e-17	0.450635	0.506972	0.519458	0.522088	0.522622	0.522727	0.522747	0.522751
1.30931	-7.62501e-18	0.446559	0.503575	0.516262	0.518943	0.519488	0.519596	0.519617	0.519621
1.32132	-5.46964e-18	0.442499	0.500195	0.513083	0.515816	0.516373	0.516484	0.516505	0.516509
1.33333	2.84953e-18	0.438457	0.49683	0.509922	0.512707	0.513277	0.51339	0.513412	0.513416
1.34535	1.95893e-18	0.434431	0.493483	0.506779	0.509617	0.510199	0.510315	0.510337	0.510342
1.35736	1.94531e-19	0.430421	0.490151	0.503654	0.506545	0.50714	0.507258	0.507281	0.507286
1.36937	2.6838e-19	0.426429	0.486836	0.500546	0.503491	0.504098	0.50422	0.504244	0.504248
1.38138	-6.99194e-20	0.422453	0.483536	0.497455	0.500455	0.501075	0.5012	0.501224	0.501229
1.39339	1.00524e-19	0.418493	0.480253	0.494382	0.497436	0.49807	0.498197	0.498222	0.498227
1.40541	1.10756e-20	0.414551	0.476986	0.491326	0.494436	0.495083	0.495213	0.495239	0.495244
1.41742	2.03238e-20	0.410625	0.473734	0.488287	0.491453	0.492113	0.492247	0.492273	0.492278
1.42943	4.09519e-20	0.406715	0.470498	0.485264	0.488487	0.489162	0.489298	0.489325	0.48933
1.44144	4.41185e-20	0.402823	0.467278	0.482259	0.485539	0.486228	0.486367	0.486395	0.4864
1.45345	4.53748e-20	0.398947	0.464073	0.47927	0.482608	0.483311	0.483454	0.483482	0.483488
1.46547	4.07556e-20	0.395088	0.460884	0.476298	0.479695	0.480412	0.480558	0.480587	0.480593
1.47748	4.54309e-20	0.391246	0.45771	0.473342	0.476798	0.47753	0.477679	0.477709	0.477715
1.48949	4.64952e-20	0.38742	0.454551	0.470403	0.473919	0.474665	0.474818	0.474848	0.474854
1.5015	4.48114e-20	0.383612	0.451407	0.46748	0.471056	0.471817	0.471973	0.472004	0.472011
1.51351	4.49797e-20	0.37982	0.448279	0.464573	0.46821	0.468986	0.469146	0.469178	0.469184
1.52553	4.39889e-20	0.376045	0.445165	0.461682	0.465381	0.466172	0.466335	0.466368	0.466375
1.53754	4.44986e-20	0.372287	0.442067	0.458807	0.462568	0.463375	0.463542	0.463575	0.463582
1.54955	4.38449e-20	0.368545	0.438983	0.455948	0.459772	0.460594	0.460765	0.460799	0.460806
1.56156	4.35573e-20	0.364821	0.435914	0.453105	0.456992	0.45783	0.458004	0.45804	0.458047
1.57357	4.32715e-20	0.361113	0.43286	0.450278	0.454228	0.455082	0.45526	0.455297	0.455304
1.58559	4.32848e-20	0.357423	0.42982	0.447466	0.451481	0.452351	0.452533	0.45257	0.452577
1.5976	4.27053e-20	0.353749	0.426795	0.444669	0.448749	0.449636	0.449822	0.44986	0.449867
1.60961	4.23991e-20	0.350092	0.423784	0.441888	0.446034	0.446937	0.447127	0.447166	0.447173
1.62162	4.20775e-20	0.346453	0.420787	0.439122	0.443334	0.444254	0.444448	0.444488	0.444496
1.63363	4.17741e-20	0.34283	0.417805	0.436372	0.44065	0.441587	0.441785	0.441826	0.441834
1.64565	4.14798e-20	0.339225	0.414837	0.433636	0.437982	0.438936	0.439138	0.43918	0.439188
1.65766	4.11875e-20	0.335636	0.411883	0.430915	0.435329	0.436301	0.436507	0.43655	0.436558
1.66967	4.08942e-20	0.332065	0.408943	0.42821	0.432692	0.433682	0.433892	0.433935	0.433944
1.68168	4.06011e-20	0.328511	0.406018	0.425519	0.43007	0.431078	0.431292	0.431337	0.431345
1.69369	4.03107e-20	0.324974	0.403106	0.422843	0.427463	0.428489	0.428708	0.428753	0.428763
1.70571	4.00206e-20	0.321454	0.400208	0.420181	0.424871	0.425916	0.426139	0.426186	0.426195
1.71772	3.97323e-20	0.317951	0.397323	0.417534	0.422295	0.423358	0.423586	0.423633	0.423643
1.72973	3.94452e-20	0.314466	0.394453	0.414901	0.419733	0.420815	0.421048	0.421096	0.421106
1.74174	3.91593e-20	0.310998	0.391596	0.412283	0.417187	0.418288	0.418525	0.418574	0.418584
1.75375	3.88751e-20	0.307547	0.388752	0.409679	0.414655	0.415775	0.416017	0.416067	0.416078
1.76577	3.8592e-20	0.304114	0.385922	0.407089	0.412138	0.413277	0.413524	0.413576	0.413586
1.77778	3.83107e-20	0.300698	0.383106	0.404513	0.409636	0.410794	0.411046	0.411099	0.41111
1.78979	3.80301e-20	0.2973	0.380303	0.401951	0.407148	0.408326	0.408583	0.408637	0.408648
1.8018	3.77512e-20	0.293919	0.377513	0.399403	0.404674	0.405873	0.406134	0.406189	0.406201
1.81381	3.74734e-20	0.290555	0.374736	0.396869	0.402215	0.403434	0.4037	0.403757	0.403768
1.82583	3.71973e-20	0.287209	0.371973	0.394348	0.39977	0.40101	0.401281	0.401339	0.40135
1.83784	3.69223e-20	0.283881	0.369223	0.391841	0.397339	0.3986	0.398876	0.398935	0.398947
1.84985	3.66486e-20	0.28057	0.366486	0.389348	0.394923	0.396204	0.396486	0.396546	0.396558
1.86186	3.63761e-20	0.277277	0.363761	0.386868	0.39252	0.393822	0.394109	0.394171	0.394183
1.87387	3.6105e-20	0.274002	0.36105	0.384401	0.390131	0.391455	0.391747	0.39181	0.391823
1.88589	3.58352e-20	0.270744	0.358352	0.381948	0.387756	0.389102	0.3894	0.389463	0.389477
1.8979	3.55667e-20	0.267504	0.355666	0.379508	0.385395	0.386762	0.387066	0.387131	0.387144
1.90991	3.52994e-20	0.264282	0.352993	0.377081	0.383047	0.384437	0.384746	0.384812	0.384826
1.92192	3.50333e-20	0.261078	0.350333	0.374667	0.380713	0.382125	0.38244	0.382507	0.382521
1.93393	3.47686e-20	0.257891	0.347686	0.372266	0.378393	0.379827	0.380147	0.380216	0.380231
1.94595	3.45051e-20	0.254723	0.345051	0.369878	0.376086	0.377542	0.377869	0.377939	0.377954
1.95796	3.42429e-20	0.251572	0.342429	0.367503	0.373792	0.375271	0.375604	0.375675	0.375691
1.96997	3.39819e-20	0.248439	0.339819	0.365141	0.371511	0.373014	0.373352	0.373425	0.373441
1.98198	3.37222e-20	0.245325	0.337222	0.362791	0.369244	0.37077	0.371114	0.371189	0.371205
1.99399	3.34637e-20	0.242228	0.334637	0.360453	0.366989	0.368539	0.368889	0.368966	0.368982
2.00601	3.32064e-20	0.23915	0.332064	0.358129	0.364748	0.366321	0.366678	0.366756	0.366772
2.01802	3.29504e-20	0.236089	0.329504	0.355816	0.362519	0.364117	0.36448	0.364559	0.364576
2.03003	3.26956e-20	0.233047	0.326956	0.353516	0.360303	0.361925	0.362294	0.362375	0.362393
2.04204	3.2442e-20	0.230023	0.32442	0.351228	0.3581	0.359747	0.360122	0.360205	0.360222
2.05405	3.21897e-20	0.227017	0.321897	0.348953	0.35591	0.357581	0.357963	0.358047	0.358065
2.06607	3.19385e-20	0.22403	0.319385	0.346689	0.353732	0.355428	0.355817	0.355903	0.355921
2.07808	3.16886e-20	0.221061	0.316886	0.344438	0.351567	0.353288	0.353684	0.353771	0.35379
2.09009	3.14398e-20	0.21811	0.314398	0.342198	0.349414	0.351161	0.351563	0.351652	0.351671
2.1021	3.11923e-20	0.215177	0.311923	0.339971	0.347274	0.349046	0.349455	0.349546	0.349565
2.11411	3.09459e-20	0.212263	0.309459	0.337755	0.345146	0.346944	0.347359	0.347452	0.347472
2.12613	3.07008e-20	0.209368	0.307008	0.335551	0.34303	0.344854	0.345276	0.345371	0.345391
2.13814	3.04568e-20	0.206491	0.304568	0.333359	0.340926	0.342776	0.343206	0.343302	0.343322
2.15015	3.0214e-20	0.203632	0.30214	0.331178	0.338834	0.340711	0.341148	0.341245	0.341267
2.16216	2.99723e-20	0.200792	0.299723	0.329009	0.336754	0.338658	0.339102	0.339201	0.339223
2.17417	2.97319e-20	0.197971	0.297319	0.326851	0.334686	0.336617	0.337068	0.337169	0.337191
2.18619	2.94926e-20	0.195168	0.294926	0.324704	0.33263	0.334588	0.335047	0.33515	0.335172
2.1982	2.92545e-20	0.192384	0.292545	0.322569	0.330585	0.332571	0.333037	0.333142	0.333165
2.21021	2.90175e-20	0.189618	0.290175	0.320446	0.328552	0.330566	0.331039	0.331146	0.33117
2.22222	2.87817e-20	0.186872	0.287817	0.318333	0.326531	0.328572	0.329054	0.329163	0.329187
2.23423	2.85471e-20	0.184144	0.285471	0.316232	0.324522	0.326591	0.32708	0.327191	0.327215
2.24625	2.83136e-20	0.181434	0.283136	0.314141	0.322524	0.324621	0.325118	0.325231	0.325256
2.25826	2.80812e-20	0.178744	0.280812	0.312062	0.320537	0.322663	0.323168	0.323283	0.323308
2.27027	2.785e-20	0.176073	0.2785	0.309994	0.318561	0.320716	0.321229	0.321346	0.321372
2.28228	2.76199e-20	0.17342	0.276199	0.307936	0.316597	0.318781	0.319302	0.319421	0.319447
2.29429	2.7391e-20	0.170786	0.27391	0.305889	0.314644	0.316857	0.317386	0.317507	0.317534
2.30631	2.71632e-20	0.168171	0.271632	0.303853	0.312702	0.314945	0.315482	0.315605	0.315632
2.31832	2.69365e-20	0.165575	0.269365	0.301828	0.310771	0.313044	0.313589	0.313714	0.313742
2.33033	2.67109e-20	0.162999	0.267109	0.299814	0.308851	0.311154	0.311708	0.311835	0.311863
2.34234	2.64865e-20	0.160441	0.264865	0.297809	0.306942	0.309275	0.309837	0.309967	0.309996
2.35435	2.62632e-20	0.157902	0.262632	0.295816	0.305044	0.307407	0.307978	0.30811	0.308139
2.36637	2.6041e-20	0.155382	0.26041	0.293833	0.303157	0.30555	0.30613	0.306264	0.306294
2.37838	2.58199e-20	0.152881	0.258199	0.29186	0.30128	0.303704	0.304293	0.304429	0.30446
2.39039	2.55999e-20	0.1504	0.255999	0.289897	0.299414	0.301869	0.302466	0.302605	0.302636
2.4024	2.53811e-20	0.147937	0.253811	0.287945	0.297558	0.300045	0.300651	0.300792	0.300824
2.41441	2.51633e-20	0.145494	0.251633	0.286003	0.295713	0.298231	0.298846	0.29899	0.299022
2.42643	2.49466e-20	0.14307	0.249466	0.284071	0.293878	0.296429	0.297053	0.297199	0.297231
2.43844	2.47311e-20	0.140665	0.247311	0.282149	0.292054	0.294636	0.29527	0.295418	0.295451
2.45045	2.45166e-20	0.138279	0.245166	0.280238	0.29024	0.292854	0.293497	0.293648	0.293682
2.46246	2.43032e-20	0.135913	0.243032	0.278336	0.288437	0.291083	0.291735	0.291888	0.291923
2.47447	2.40909e-20	0.133565	0.240909	0.276444	0.286643	0.289322	0.289984	0.29014	0.290175
2.48649	2.38797e-20	0.131237	0.238797	0.274562	0.28486	0.287572	0.288243	0.288401	0.288437
2.4985	2.36696e-20	0.128929	0.236696	0.27269	0.283086	0.285831	0.286512	0.286673	0.28671
2.51051	2.34606e-20	0.126639	0.234606	0.270827	0.281323	0.284101	0.284792	0.284955	0.284993
2.52252	2.32526e-20	0.124369	0.232526	0.268975	0.27957	0.282381	0.283082	0.283248	0.283286
2.53453	2.30457e-20	0.122118	0.230457	0.267131	0.277826	0.280672	0.281382	0.28155	0.281589
2.54655	2.28399e-20	0.119887	0.228399	0.265298	0.276093	0.278972	0.279692	0.279863	0.279903
2.55856	2.26352e-20	0.117675	0.226352	0.263474	0.274369	0.277282	0.278012	0.278186	0.278226
2.57057	2.24315e-20	0.115482	0.224315	0.261659	0.272654	0.275602	0.276342	0.276519	0.27656
2.58258	2.22289e-20	0.113309	0.222289	0.259854	0.27095	0.273932	0.274682	0.274862	0.274904
2.59459	2.20274e-20	0.111155	0.220274	0.258059	0.269255	0.272271	0.273032	0.273215	0.273257
2.60661	2.18269e-20	0.10902	0.218269	0.256272	0.267569	0.270621	0.271392	0.271578	0.271621
2.61862	2.16275e-20	0.106905	0.216275	0.254495	0.265893	0.26898	0.269762	0.26995	0.269994
2.63063	2.14292e-20	0.104809	0.214292	0.252727	0.264226	0.267348	0.268141	0.268332	0.268377
2.64264	2.12319e-20	0.102732	0.212319	0.250969	0.262569	0.265726	0.26653	0.266724	0.26677
2.65465	2.10356e-20	0.100675	0.210356	0.249219	0.260921	0.264114	0.264928	0.265126	0.265172
2.66667	2.08404e-20	0.0986374	0.208404	0.247479	0.259282	0.262511	0.263336	0.263537	0.263584
2.67868	2.06463e-20	0.096619	0.206463	0.245747	0.257652	0.260918	0.261754	0.261957	0.262005
2.69069	2.04532e-20	0.09462	0.204532	0.244025	0.256032	0.259333	0.260181	0.260387	0.260436
2.7027	2.02612e-20	0.0926404	0.202612	0.242312	0.25442	0.257758	0.258617	0.258827	0.258876
2.71471	2.00702e-20	0.0906802	0.200702	0.240607	0.252818	0.256193	0.257062	0.257275	0.257325
2.72673	1.98802e-20	0.0887393	0.198802	0.238911	0.251224	0.254636	0.255517	0.255733	0.255784
2.73874	1.96913e-20	0.0868177	0.196913	0.237224	0.249639	0.253088	0.253981	0.2542	0.254252
2.75075	1.95035e-20	0.0849156	0.195035	0.235546	0.248063	0.25155	0.252454	0.252677	0.252729
2.76276	1.93166e-20	0.0830328	0.193166	0.233877	0.246496	0.25002	0.250936	0.251162	0.251216
2.77477	1.91308e-20	0.0811693	0.191308	0.232216	0.244938	0.248499	0.249427	0.249657	0.249711
2.78679	1.89461e-20	0.0793253	0.189461	0.230564	0.243388	0.246988	0.247927	0.24816	0.248215
2.7988	1.87623e-20	0.0775005	0.187623	0.22892	0.241847	0.245485	0.246436	0.246672	0.246729
2.81081	1.85796e-20	0.0756952	0.185796	0.227285	0.240315	0.24399	0.244954	0.245194	0.245251
2.82282	1.83979e-20	0.0739094	0.183979	0.225659	0.238791	0.242505	0.243481	0.243724	0.243782
2.83483	1.82173e-20	0.0721427	0.182173	0.22404	0.237275	0.241028	0.242016	0.242263	0.242322
2.84685	1.80377e-20	0.0703943	0.180377	0.222431	0.235768	0.23956	0.24056	0.24081	0.24087
2.85886	1.7859e-20	0.0686649	0.17859	0.220829	0.23427	0.2381	0.239113	0.239367	0.239427
2.87087	1.76815e-20	0.0669534	0.176815	0.219236	0.232779	0.236649	0.237674	0.237931	0.237993
2.88288	1.75049e-20	0.0652582	0.175049	0.217652	0.231297	0.235206	0.236244	0.236505	0.236568
2.89489	1.73294e-20	0.063593	0.173294	0.216075	0.229823	0.233772	0.234822	0.235087	0.235151
2.90691	1.71548e-20	0.0619469	0.171548	0.214507	0.228357	0.232345	0.233409	0.233677	0.233742
2.91892	1.69813e-20	0.0603303	0.169813	0.212947	0.2269	0.230928	0.232004	0.232276	0.232342
2.93093	1.68088e-20	0.0587464	0.168088	0.211395	0.22545	0.229518	0.230608	0.230884	0.23095
2.94294	1.66373e-20	0.0571293	0.166373	0.209851	0.224009	0.228117	0.229219	0.229499	0.229567
2.95495	1.64669e-20	0.0553348	0.164669	0.208315	0.222575	0.226723	0.227839	0.228123	0.228192
2.96697	1.62974e-20	0.0535353	0.162974	0.206787	0.22115	0.225338	0.226467	0.226755	0.226825
2.97898	1.61289e-20	0.0529264	0.161289	0.205267	0.219732	0.223961	0.225104	0.225395	0.225466
2.99099	1.59615e-20	0.0539035	0.159615	0.203756	0.218322	0.222592	0.223748	0.224043	0.224116
3.003	1.5795e-20	0.00854739	0.15795	0.202251	0.21692	0.221231	0.2224	0.2227	0.222773
3.01502	1.56296e-20	-0.000271997	0.156296	0.200755	0.215525	0.219877	0.221061	0.221364	0.221439
3.02703	1.54652e-20	-0.000125653	0.154652	0.199267	0.214139	0.218532	0.219729	0.220037	0.220112
3.03904	1.53017e-20	-1.06323e-05	0.153017	0.197786	0.212759	0.217194	0.218405	0.218717	0.218793
3.05105	1.51393e-20	5.22396e-07	0.151393	0.196314	0.211388	0.215864	0.217089	0.217405	0.217483
3.06306	1.49778e-20	2.7738e-06	0.149778	0.194848	0.210024	0.214542	0.215781	0.216101	0.21618
3.07508	1.48174e-20	1.11513e-06	0.148174	0.193391	0.208668	0.213227	0.21448	0.214805	0.214885
3.08709	1.46579e-20	2.07949e-07	0.146579	0.191941	0.207319	0.21192	0.213188	0.213516	0.213598
3.0991	1.44995e-20	-6.09414e-08	0.144995	0.190499	0.205977	0.210621	0.211903	0.212235	0.212318
3.11111	1.4342e-20	-6.10005e-08	0.14342	0.189064	0.204643	0.209329	0.210625	0.210962	0.211046
3.12312	1.41855e-20	-4.48495e-08	0.141855	0.187637	0.203316	0.208044	0.209355	0.209697	0.209782
3.13514	1.403e-20	-2.10379e-08	0.1403	0.186218	0.201996	0.206767	0.208093	0.208439	0.208525
3.14715	1.38755e-20	-9.71685e-09	0.138755	0.184806	0.200684	0.205497	0.206838	0.207188	0.207276
3.15916	1.3722e-20	-2.68846e-09	0.13722	0.183401	0.199379	0.204235	0.20559	0.205945	0.206034
3.17117	1.35695e-20	-1.5734e-09	0.135695	0.182004	0.198081	0.20298	0.20435	0.20471	0.2048
3.18318	1.34179e-20	3.76162e-10	0.134179	0.180614	0.19679	0.201732	0.203117	0.203481	0.203573
3.1952	1.32673e-20	4.53762e-10	0.132673	0.179232	0.195506	0.200491	0.201891	0.20226	0.202353
3.20721	1.31178e-20	4.68619e-10	0.131178	0.177856	0.19423	0.199258	0.200673	0.201047	0.201141
3.21922	1.29692e-20	4.034e-10	0.129692	0.176488	0.19296	0.198032	0.199462	0.19984	0.199936
3.23123	1.28215e-20	4.38868e-10	0.128215	0.175128	0.191697	0.196812	0.198258	0.198641	0.198738
3.24324	1.26749e-20	7.00871e-11	0.126749	0.173774	0.190441	0.1956	0.197061	0.197449	0.197547
3.25526	1.25292e-20	4.81667e-11	0.125292	0.172428	0.189192	0.194395	0.195871	0.196264	0.196363
3.26727	1.23845e-20	3.7336e-12	0.123845	0.171089	0.18795	0.193196	0.194688	0.195086	0.195187
3.27928	1.22408e-20	-2.83723e-11	0.122408	0.169757	0.186715	0.192005	0.193512	0.193915	0.194017
3.29129	1.2098e-20	1.76528e-12	0.12098	0.168432	0.185486	0.19082	0.192343	0.192751	0.192855
3.3033	1.19562e-20	-8.66298e-12	0.119562	0.167114	0.184264	0.189642	0.191181	0.191594	0.191699
3.31532	1.18154e-20	-6.63869e-12	0.118154	0.165804	0.183049	0.188471	0.190026	0.190444	0.190551
3.32733	1.16755e-20	-5.4614e-12	0.116755	0.1645	0.18184	0.187307	0.188878	0.189301	0.189409
3.33934	1.15366e-20	-2.68592e-12	0.115366	0.163203	0.180638	0.186149	0.187736	0.188164	0.188274
3.35135	1.13987e-20	-5.40621e-13	0.113987	0.161913	0.179443	0.184998	0.186602	0.187035	0.187146
3.36336	1.12618e-20	-6.99754e-13	0.112618	0.160631	0.178254	0.183853	0.185473	0.185912	0.186024
3.37538	1.11258e-20	-4.86755e-14	0.111258	0.159355	0.177072	0.182715	0.184352	0.184796	0.18491
3.38739	1.09907e-20	1.64069e-13	0.109907	0.158086	0.175896	0.181584	0.183237	0.183686	0.183802
3.3994	1.08566e-20	4.08174e-13	0.108566	0.156823	0.174726	0.180459	0.182129	0.182583	0.1827
3.41141	1.07235e-20	5.37375e-14	0.107235	0.155568	0.173563	0.179341	0.181027	0.181487	0.181605
3.42342	1.05913e-20	1.80906e-13	0.105913	0.154319	0.172406	0.178229	0.179932	0.180397	0.180517
3.43544	1.04601e-20	1.35178e-13	0.104601	0.153077	0.171256	0.177123	0.178843	0.179313	0.179435
3.44745	1.03298e-20	9.72013e-14	0.103298	0.151842	0.170111	0.176024	0.17776	0.178236	0.17836
3.45946	1.02005e-20	7.44369e-14	0.102005	0.150614	0.168973	0.174931	0.176684	0.177166	0.177291
3.47147	1.00721e-20	5.53367e-14	0.100721	0.149392	0.167841	0.173844	0.175615	0.176102	0.176229
3.48348	9.94471e-21	1.76335e-14	0.0994471	0.148177	0.166716	0.172763	0.174551	0.175044	0.175173
3.4955	9.81823e-21	2.01217e-15	0.0981823	0.146969	0.165596	0.171689	0.173494	0.173992	0.174123
3.50751	9.6927e-21	4.11079e-15	0.096927	0.145767	0.164483	0.170621	0.172443	0.172947	0.173079
3.51952	9.56811e-21	-6.83298e-15	0.0956811	0.144572	0.163375	0.169559	0.171398	0.171908	0.172042
3.53153	9.44445e-21	1.17322e-14	0.0944445	0.143383	0.162274	0.168502	0.17036	0.170875	0.171011
3.54354	9.32174e-21	-5.02378e-15	0.0932174	0.142201	0.161179	0.167452	0.169327	0.169849	0.169986
3.55556	9.19997e-21	-4.6961e-15	0.0919997	0.141026	0.160089	0.166408	0.168301	0.168828	0.168967
3.56757	9.07913e-21	-1.11011e-15	0.0907913	0.139857	0.159006	0.16537	0.16728	0.167813	0.167954
3.57958	8.95922e-21	-1.72279e-15	0.0895922	0.138694	0.157928	0.164338	0.166266	0.166805	0.166948
3.59159	8.84025e-21	-1.2409e-15	0.0884025	0.137538	0.156856	0.163312	0.165257	0.165802	0.165947
3.6036	8.72221e-21	-8.60972e-16	0.0872221	0.136388	0.15579	0.162291	0.164255	0.164806	0.164952
3.61562	8.6051e-21	-5.64561e-16	0.086051	0.135245	0.15473	0.161276	0.163258	0.163815	0.163963
3.62763	8.48891e-21	1.45176e-16	0.0848891	0.134108	0.153676	0.160267	0.162267	0.162831	0.162981
3.63964	8.37365e-21	-5.07633e-17	0.0837365	0.132977	0.152627	0.159264	0.161282	0.161852	0.162004
3.65165	8.25931e-21	7.53856e-17	0.0825931	0.131853	0.151584	0.158267	0.160303	0.160879	0.161033
3.66366	8.1459e-21	-4.11234e-17	0.081459	0.130735	0.150547	0.157275	0.159329	0.159911	0.160067
3.67568	8.0334e-21	-3.22496e-17	0.080334	0.129623	0.149516	0.156289	0.158362	0.15895	0.159108
3.68769	7.92182e-21	3.12395e-16	0.0792182	0.128518	0.14849	0.155308	0.1574	0.157994	0.158154
3.6997	7.81116e-21	4.10869e-18	0.0781116	0.127419	0.147469	0.154333	0.156443	0.157044	0.157206
3.71171	7.70141e-21	6.40262e-17	0.0770141	0.126326	0.146454	0.153364	0.155492	0.1561	0.156263
3.72372	7.59258e-21	4.6487e-17	0.0759258	0.125239	0.145445	0.1524	0.154547	0.155161	0.155326
3.73574	7.48465e-21	3.35555e-17	0.0748465	0.124158	0.144441	0.151442	0.153607	0.154228	0.154395
3.74775	7.37763e-21	2.99169e-17	0.0737763	0.123084	0.143443	0.150489	0.152673	0.1533	0.15347
3.75976	7.27152e-21	2.19867e-17	0.0727152	0.122016	0.14245	0.149541	0.151744	0.152378	0.152549
3.77177	7.16631e-21	1.85711e-17	0.0716631	0.120954	0.141462	0.148599	0.150821	0.151461	0.151635
3.78378	7.06201e-21	2.16532e-17	0.0706201	0.119898	0.14048	0.147662	0.149903	0.15055	0.150726
3.7958	6.9586e-21	-4.58331e-18	0.069586	0.118848	0.139503	0.14673	0.14899	0.149644	0.149822
3.80781	6.85609e-21	-1.75112e-17	0.0685609	0.117804	0.138532	0.145804	0.148083	0.148743	0.148923
3.81982	6.75448e-21	-4.31934e-18	0.0675448	0.116766	0.137565	0.144883	0.147181	0.147848	0.14803
3.83183	6.65376e-21	-4.28223e-18	0.0665376	0.115734	0.136604	0.143967	0.146285	0.146958	0.147143
3.84384	6.55393e-21	1.54644e-18	0.0655393	0.114708	0.135649	0.143056	0.145393	0.146074	0.14626
3.85586	6.45499e-21	-1.50301e-19	0.0645499	0.113688	0.134698	0.142151	0.144507	0.145195	0.145383
3.86787	6.35694e-21	-3.23707e-18	0.0635694	0.112674	0.133753	0.14125	0.143626	0.14432	0.144512
3.87988	6.25977e-21	-2.39314e-18	0.0625977	0.111666	0.132812	0.140355	0.14275	0.143452	0.143645
3.89189	6.16349e-21	-5.02362e-18	0.0616349	0.110664	0.131877	0.139465	0.141879	0.142588	0.142783
3.9039	6.06808e-21	-3.80166e-19	0.0606808	0.109668	0.130947	0.138579	0.141014	0.141729	0.141927
3.91592	5.97355e-21	-7.34437e-19	0.0597355	0.108678	0.130022	0.137699	0.140153	0.140876	0.141076
3.92793	5.8799e-21	-4.23844e-19	0.058799	0.107693	0.129102	0.136824	0.139298	0.140027	0.14023
3.93994	5.78712e-21	-2.49089e-19	0.0578712	0.106715	0.128188	0.135954	0.138447	0.139184	0.139389
3.95195	5.69521e-21	-2.92427e-19	0.0569521	0.105742	0.127278	0.135088	0.137601	0.138346	0.138553
3.96396	5.60417e-21	-4.66402e-19	0.0560417	0.104775	0.126373	0.134228	0.136761	0.137512	0.137722
3.97598	5.51399e-21	-1.80198e-19	0.0551399	0.103814	0.125473	0.133372	0.135925	0.136684	0.136895
3.98799	5.42468e-21	2.85226e-20	0.0542468	0.102859	0.124578	0.132521	0.135094	0.13586	0.136074
4	5.33623e-21	5.00155e-20	0.0533623	0.101909	0.123688	0.131675	0.134268	0.135041	0.135258
4.01201	5.24863e-21	1.25636e-19	0.0524863	0.100965	0.122802	0.130834	0.133447	0.134228	0.134447
4.02402	5.16189e-21	-4.74068e-20	0.0516189	0.100027	0.121922	0.129997	0.13263	0.133419	0.13364
4.03604	5.076e-21	2.21704e-19	0.05076	0.0990945	0.121046	0.129165	0.131818	0.132614	0.132838
4.04805	4.99097e-21	8.63552e-20	0.0499097	0.0981677	0.120175	0.128338	0.131011	0.131815	0.132041
4.06006	4.90678e-21	1.07642e-19	0.0490678	0.0972466	0.119309	0.127516	0.130209	0.13102	0.131249
4.07207	4.82343e-21	1.51994e-19	0.0482343	0.0963311	0.118448	0.126698	0.129412	0.13023	0.130462
4.08408	4.74093e-21	3.61187e-20	0.0474093	0.0954213	0.117591	0.125885	0.128619	0.129445	0.129679
4.0961	4.65926e-21	6.27736e-20	0.0465926	0.094517	0.116739	0.125076	0.12783	0.128664	0.128901
4.10811	4.57843e-21	3.32291e-20	0.0457843	0.0936184	0.115892	0.124272	0.127046	0.127888	0.128127
4.12012	4.49844e-21	2.04495e-20	0.0449844	0.0927254	0.11505	0.123472	0.126267	0.127117	0.127358
4.13213	4.41927e-21	9.04287e-21	0.0441927	0.0918379	0.114212	0.122677	0.125493	0.12635	0.126594
4.14414	4.34093e-21	1.9879e-20	0.0434093	0.0909559	0.113378	0.121886	0.124722	0.125587	0.125834
4.15616	4.26342e-21	-6.78307e-22	0.0426342	0.0900795	0.11255	0.1211	0.123957	0.12483	0.125079
4.16817	4.18673e-21	7.30459e-21	0.0418673	0.0892086	0.111725	0.120318	0.123195	0.124076	0.124329
4.18018	4.11085e-21	6.54268e-21	0.0411085	0.0883432	0.110906	0.119541	0.122439	0.123327	0.123582
4.19219	4.0358e-21	1.14068e-20	0.040358	0.0874832	0.110091	0.118768	0.121686	0.122583	0.122841
4.2042	3.96155e-21	9.13379e-21	0.0396155	0.0866288	0.10928	0.117999	0.120938	0.121843	0.122103
4.21622	3.88811e-21	1.39884e-20	0.0388812	0.0857797	0.108474	0.117234	0.120194	0.121107	0.12137
4.22823	3.81549e-21	7.8315e-21	0.0381549	0.0849361	0.107672	0.116474	0.119455	0.120376	0.120642
4.24024	3.74366e-21	1.01623e-20	0.0374366	0.0840979	0.106875	0.115718	0.11872	0.119649	0.119918
4.25225	3.67263e-21	1.4733e-20	0.0367263	0.0832652	0.106082	0.114967	0.117989	0.118926	0.119198
4.26426	3.60241e-21	9.85445e-21	0.0360241	0.0824377	0.105293	0.114219	0.117262	0.118208	0.118482
4.27628	3.53297e-21	8.34952e-21	0.0353297	0.0816157	0.104509	0.113476	0.11654	0.117494	0.117771
4.28829	3.46433e-21	1.0753e-20	0.0346433	0.080799	0.10373	0.112737	0.115822	0.116784	0.117064
4.3003	3.39647e-21	8.77505e-21	0.0339647	0.0799876	0.102954	0.112002	0.115107	0.116078	0.116361
4.31231	3.3294e-21	1.11249e-20	0.033294	0.0791816	0.102183	0.111271	0.114398	0.115376	0.115662
4.32432	3.2631e-21	1.15335e-20	0.032631	0.0783808	0.101416	0.110545	0.113692	0.114679	0.114968
4.33634	3.19759e-21	1.14943e-20	0.0319759	0.0775853	0.100654	0.109822	0.11299	0.113986	0.114277
4.34835	3.13284e-21	1.13813e-20	0.0313284	0.0767951	0.0998952	0.109103	0.112292	0.113296	0.113591
4.36036	3.06887e-21	1.2278e-20	0.0306887	0.0760102	0.0991411	0.108389	0.111599	0.112611	0.112909
4.37237	3.00567e-21	1.1336e-20	0.0300567	0.0752304	0.0983912	0.107678	0.110909	0.11193	0.112231
4.38438	2.94323e-21	1.13242e-20	0.0294323	0.0744559	0.0976455	0.106972	0.110223	0.111253	0.111557
4.3964	2.88154e-21	1.12257e-20	0.0288154	0.0736866	0.0969039	0.106269	0.109542	0.11058	0.110887
4.40841	2.82062e-21	1.0977e-20	0.0282062	0.0729225	0.0961665	0.10557	0.108864	0.109911	0.11022
4.42042	2.76045e-21	1.11055e-20	0.0276045	0.0721636	0.0954333	0.104876	0.10819	0.109246	0.109558
4.43243	2.70102e-21	1.10756e-20	0.0270102	0.0714098	0.0947041	0.104185	0.10752	0.108584	0.1089
4.44444	2.64235e-21	1.093e-20	0.0264235	0.0706612	0.0939791	0.103498	0.106854	0.107927	0.108246
4.45646	2.58441e-21	1.08683e-20	0.0258441	0.0699177	0.0932581	0.102814	0.106192	0.107274	0.107596
4.46847	2.52721e-21	1.07577e-20	0.0252721	0.0691793	0.0925411	0.102135	0.105534	0.106624	0.106949
4.48048	2.47075e-21	1.07125e-20	0.0247075	0.068446	0.0918282	0.101459	0.104879	0.105978	0.106307
4.49249	2.41502e-21	1.05703e-20	0.0241502	0.0677177	0.0911194	0.100788	0.104228	0.105336	0.105668
4.5045	2.36001e-21	1.05031e-20	0.0236001	0.0669946	0.0904145	0.10012	0.103581	0.104698	0.105033
4.51652	2.30573e-21	1.04161e-20	0.0230573	0.0662765	0.0897136	0.0994552	0.102938	0.104064	0.104402
4.52853	2.25216e-21	1.03454e-20	0.0225217	0.0655634	0.0890167	0.0987946	0.102298	0.103433	0.103774
4.54054	2.19932e-21	1.03008e-20	0.0219932	0.0648553	0.0883237	0.0981376	0.101662	0.102806	0.10315
4.55255	2.14718e-21	1.02171e-20	0.0214718	0.0641523	0.0876346	0.0974844	0.10103	0.102183	0.10253
4.56456	2.09575e-21	1.01479e-20	0.0209575	0.0634542	0.0869495	0.0968348	0.100402	0.101563	0.101914
4.57658	2.04503e-21	1.0077e-20	0.0204503	0.0627611	0.0862682	0.0961888	0.0997766	0.100947	0.101302
4.58859	1.99501e-21	1.00203e-20	0.01995	0.0620729	0.0855909	0.0955465	0.0991552	0.100335	0.100693
4.6006	1.94568e-21	9.9667e-21	0.0194567	0.0613897	0.0849174	0.0949077	0.0985374	0.0997262	0.100087
4.61261	1.89704e-21	9.89955e-21	0.0189704	0.0607114	0.0842477	0.0942725	0.0979231	0.099121	0.0994854
4.62462	1.84909e-21	9.83909e-21	0.0184909	0.060038	0.0835819	0.0936408	0.0973124	0.0985195	0.0988872
4.63664	1.80183e-21	9.78812e-21	0.0180182	0.0593695	0.0829199	0.0930127	0.0967052	0.0979215	0.0982926
4.64865	1.75524e-21	9.72599e-21	0.0175524	0.0587059	0.0822616	0.0923881	0.0961015	0.097327	0.0977015
4.66066	1.70933e-21	9.66567e-21	0.0170934	0.0580472	0.0816072	0.091767	0.0955013	0.096736	0.0971139
4.67267	1.6641e-21	9.61553e-21	0.016641	0.0573933	0.0809565	0.0911493	0.0949045	0.0961484	0.0965299
4.68468	1.61953e-21	9.56518e-21	0.0161953	0.0567442	0.0803096	0.0905352	0.0943111	0.0955644	0.0959493
4.6967	1.57562e-21	9.49536e-21	0.0157563	0.0560999	0.0796663	0.0899244	0.0937212	0.0949837	0.0953721
4.70871	1.53237e-21	9.43521e-21	0.0153239	0.0554605	0.0790268	0.089317	0.0931346	0.0944065	0.0947984
4.72072	1.48978e-21	9.38192e-21	0.0148979	0.0548258	0.078391	0.0887131	0.0925514	0.0938327	0.0942281
4.73273	1.44784e-21	9.32611e-21	0.0144785	0.0541959	0.0777589	0.0881125	0.0919716	0.0932622	0.0936612
4.74474	1.40654e-21	9.2686e-21	0.0140655	0.0535707	0.0771305	0.0875153	0.0913951	0.0926951	0.0930977
4.75676	1.36589e-21	9.21403e-21	0.0136588	0.0529503	0.0765057	0.0869214	0.0908219	0.0921314	0.0925375
4.76877	1.32587e-21	9.15747e-21	0.0132592	0.0523346	0.0758845	0.0863308	0.090252	0.0915709	0.0919806
4.78078	1.28649e-21	9.10004e-21	0.0128643	0.0517236	0.0752669	0.0857436	0.0896854	0.0910138	0.0914271
4.79279	1.24773e-21	9.04861e-21	0.0124768	0.0511173	0.074653	0.0851596	0.089122	0.0904599	0.0908768
4.8048	1.20961e-21	8.99167e-21	0.0120951	0.0505157	0.0740426	0.0845789	0.0885619	0.0899092	0.0903299
4.81682	1.1721e-21	8.93692e-21	0.0117196	0.0499187	0.0734359	0.0840015	0.0880049	0.0893618	0.0897861
4.82883	1.13521e-21	8.88258e-21	0.0113507	0.0493264	0.0728326	0.0834272	0.0874512	0.0888176	0.0892456
4.84084	1.09893e-21	8.82779e-21	0.0109892	0.0487387	0.072233	0.0828562	0.0869006	0.0882766	0.0887083
4.85285	1.06325e-21	8.7741e-21	0.0106339	0.0481556	0.0716368	0.0822884	0.0863532	0.0877388	0.0881742
4.86486	1.02818e-21	8.72068e-21	0.0102857	0.0475772	0.0710442	0.0817238	0.0858089	0.0872042	0.0876433
4.87688	9.93709e-22	8.668e-21	0.00994377	0.0470033	0.0704551	0.0811623	0.0852678	0.0866726	0.0871156
4.88889	9.59831e-22	8.61466e-21	0.00960562	0.0464339	0.0698694	0.0806039	0.0847297	0.0861442	0.0865909
4.9009	9.26541e-22	8.56223e-21	0.00926967	0.0458691	0.0692873	0.0800487	0.0841947	0.0856189	0.0860694
4.91291	8.93836e-22	8.50977e-21	0.0089328	0.0453089	0.0687085	0.0794966	0.0836628	0.0850967	0.085551
4.92492	8.61711e-22	8.45778e-21	0.00858987	0.0447531	0.0681333	0.0789476	0.0831339	0.0845775	0.0850356
4.93694	8.30168e-22	8.40619e-21	0.00825548	0.0442019	0.0675614	0.0784017	0.0826081	0.0840614	0.0845234
4.94895	7.99192e-22	8.35538e-21	0.00793826	0.0436551	0.066993	0.0778589	0.0820852	0.0835483	0.0840141
4.96096	7.68713e-22	8.30373e-21	0.00774174	0.0431128	0.066428	0.077319	0.0815654	0.0830382	0.0835079
4.97297	7.39181e-22	8.25307e-21	0.00762124	0.042575	0.0658664	0.0767823	0.0810485	0.0825311	0.0830047
4.98498	7.07642e-22	8.20254e-21	0.00750213	0.0420416	0.0653081	0.0762485	0.0805346	0.082027	0.0825045
4.997	7.25713e-22	8.15257e-21	0.00405237	0.0415126	0.0647532	0.0757177	0.0800236	0.0815258	0.0820072
5.00901	-1.45308e-24	8.1026e-21	0.000526273	0.040988	0.0642017	0.0751899	0.0795156	0.0810276	0.0815129
5.02102	3.65778e-26	8.05316e-21	-1.56764e-05	0.0404678	0.0636535	0.0746651	0.0790104	0.0805322	0.0810216
5.03303	-1.10807e-29	8.004e-21	-3.50437e-05	0.039952	0.0631086	0.0741432	0.0785082	0.0800398	0.0805331
5.04505	-3.3345e-28	7.95504e-21	-1.87561e-05	0.0394405	0.062567	0.0736242	0.0780088	0.0795503	0.0800476
5.05706	-4.26985e-30	7.90637e-21	-5.06809e-06	0.0389334	0.0620287	0.0731082	0.0775122	0.0790636	0.0795649
5.06907	1.37124e-29	7.85794e-21	-4.01338e-07	0.0384305	0.0614937	0.0725951	0.0770185	0.0785798	0.0790851
5.08108	1.15597e-30	7.80981e-21	4.6014e-07	0.037932	0.0609619	0.0720848	0.0765276	0.0780988	0.0786081
5.09309	3.09457e-31	7.76204e-21	5.59699e-07	0.0374378	0.0604334	0.0715774	0.0760395	0.0776206	0.078134
5.10511	-1.31283e-31	7.71451e-21	4.29572e-07	0.0369479	0.0599082	0.0710729	0.0755542	0.0771452	0.0776626
5.11712	-3.26745e-32	7.66719e-21	2.70754e-07	0.0364622	0.0593862	0.0705712	0.0750717	0.0766726	0.0771941
5.12913	2.31314e-33	7.62025e-21	1.21686e-07	0.0359807	0.0588673	0.0700724	0.0745919	0.0762027	0.0767284
5.14114	2.41556e-33	7.57356e-21	5.05635e-08	0.0355035	0.0583517	0.0695763	0.0741149	0.0757356	0.0762654
5.15315	1.14228e-33	7.5271e-21	1.82961e-08	0.0350305	0.0578393	0.0690831	0.0736406	0.0752712	0.0758051
5.16517	2.40229e-34	7.48094e-21	-2.67911e-10	0.0345616	0.0573301	0.0685926	0.0731689	0.0748096	0.0753476
5.17718	-2.14076e-34	7.43505e-21	-6.42923e-09	0.034097	0.056824	0.068105	0.0727	0.0743506	0.0748928
5.18919	-8.02274e-35	7.38943e-21	-8.80541e-09	0.0336364	0.0563211	0.06762	0.0722338	0.0738943	0.0744407
5.2012	-3.45189e-35	7.34407e-21	-5.70635e-09	0.0331801	0.0558213	0.0671378	0.0717702	0.0734407	0.0739913
5.21321	1.53556e-35	7.29898e-21	-4.50092e-09	0.0327278	0.0553247	0.0666584	0.0713092	0.0729897	0.0735445
5.22523	4.3495e-37	7.25413e-21	-3.13415e-09	0.0322796	0.0548311	0.0661816	0.0708509	0.0725414	0.0731004
5.23724	3.74133e-36	7.20956e-21	-2.45465e-09	0.0318356	0.0543407	0.0657076	0.0703952	0.0720957	0.0726589
5.24925	5.89337e-37	7.16526e-21	-1.02898e-09	0.0313956	0.0538534	0.0652362	0.0699421	0.0716525	0.07222
5.26126	-5.9932e-38	7.12123e-21	-5.3748e-10	0.0309596	0.0533691	0.0647675	0.0694916	0.071212	0.0717838
5.27327	6.08725e-38	7.07742e-21	-2.59775e-10	0.0305277	0.0528879	0.0643014	0.0690436	0.070774	0.0713501
5.28529	-3.13383e-38	7.03387e-21	-1.12469e-10	0.0300998	0.0524098	0.063838	0.0685982	0.0703386	0.070919
5.2973	-4.58541e-38	6.99057e-21	-3.07588e-11	0.0296759	0.0519347	0.0633773	0.0681553	0.0699057	0.0704904
5.30931	-1.9505e-39	6.94754e-21	1.51355e-10	0.029256	0.0514626	0.0629191	0.0677149	0.0694754	0.0700644
5.32132	-7.12036e-39	6.90476e-21	9.64242e-11	0.02884	0.0509936	0.0624636	0.0672771	0.0690475	0.0696408
5.33333	1.88661e-38	6.86223e-21	9.18558e-11	0.028428	0.0505275	0.0620106	0.0668417	0.0686222	0.0692198
5.34535	5.53807e-39	6.81994e-21	9.45811e-11	0.02802	0.0500645	0.0615602	0.0664089	0.0681993	0.0688013
5.35736	1.62605e-39	6.7779e-21	2.26465e-11	0.0276158	0.0496044	0.0611124	0.0659785	0.0677789	0.0683853
5.36937	4.63866e-40	6.7361e-21	4.23039e-11	0.0272155	0.0491474	0.0606671	0.0655505	0.067361	0.0679717
5.38138	6.68913e-40	6.69454e-21	2.57063e-11	0.0268191	0.0486932	0.0602244	0.065125	0.0669454	0.0675606
5.39339	3.07029e-40	6.65324e-21	2.64902e-11	0.0264266	0.0482421	0.0597842	0.0647019	0.0665323	0.0671519
5.40541	3.24221e-40	6.61216e-21	1.60328e-11	0.0260379	0.0477938	0.0593465	0.0642812	0.0661216	0.0667456
5.41742	3.63244e-40	6.57134e-21	1.23515e-11	0.025653	0.0473485	0.0589113	0.0638629	0.0657133	0.0663418
5.42943	4.6557e-40	6.53074e-21	7.6004e-12	0.025272	0.0469061	0.0584786	0.063447	0.0653074	0.0659403
5.44144	4.78002e-40	6.49038e-21	-1.7559e-12	0.0248947	0.0464666	0.0580484	0.0630334	0.0649038	0.0655412
5.45345	4.29548e-40	6.45026e-21	-1.12455e-12	0.0245212	0.04603	0.0576206	0.0626222	0.0645026	0.0651444
5.46547	4.65402e-40	6.41037e-21	-5.7976e-12	0.0241514	0.0455963	0.0571953	0.0622133	0.0641037	0.06475
5.47748	4.57363e-40	6.37071e-21	-9.53768e-13	0.0237854	0.0451655	0.0567724	0.0618068	0.0637071	0.0643579
5.48949	4.45067e-40	6.33129e-21	-1.28909e-12	0.0234231	0.0447375	0.056352	0.0614026	0.0633129	0.0639682
5.5015	4.42924e-40	6.29209e-21	-3.78113e-13	0.0230645	0.0443123	0.055934	0.0610007	0.0629209	0.0635807
5.51351	4.35209e-40	6.25312e-21	-1.07584e-12	0.0227095	0.04389	0.0555183	0.060601	0.0625312	0.0631956
5.52553	4.32469e-40	6.21438e-21	-1.36269e-12	0.0223583	0.0434705	0.0551051	0.0602037	0.0621438	0.0628127
5.53754	4.29952e-40	6.17586e-21	-7.75744e-13	0.0220106	0.0430539	0.0546942	0.0598086	0.0617586	0.062432
5.54955	4.2632e-40	6.13756e-21	-3.84398e-13	0.0216666	0.04264	0.0542858	0.0594157	0.0613756	0.0620537
5.56156	4.2232e-40	6.09949e-21	-4.67944e-13	0.0213262	0.0422289	0.0538796	0.0590251	0.0609949	0.0616775
5.57357	4.17912e-40	6.06164e-21	-1.34829e-13	0.0209894	0.0418207	0.0534758	0.0586367	0.0606164	0.0613036
5.58559	4.14236e-40	6.02401e-21	-3.26608e-13	0.0206561	0.0414151	0.0530744	0.0582505	0.0602401	0.0609319
5.5976	4.10058e-40	5.9866e-21	-1.62418e-13	0.0203264	0.0410124	0.0526753	0.0578665	0.059866	0.0605624
5.60961	4.0618e-40	5.9494e-21	-7.09967e-14	0.0200002	0.0406124	0.0522784	0.0574847	0.059494	0.060195
5.62162	4.02167e-40	5.91242e-21	-8.14005e-15	0.0196775	0.0402151	0.0518839	0.057105	0.0591242	0.0598299
5.63363	3.98203e-40	5.87566e-21	-9.45733e-15	0.0193584	0.0398206	0.0514917	0.0567276	0.0587566	0.0594669
5.64565	3.94278e-40	5.83911e-21	3.40561e-14	0.0190427	0.0394287	0.0511017	0.0563522	0.0583911	0.059106
5.65766	3.90393e-40	5.80277e-21	8.0512e-14	0.0187304	0.0390396	0.050714	0.055979	0.0580277	0.0587472
5.66967	3.86518e-40	5.76664e-21	-5.67231e-15	0.0184216	0.0386532	0.0503286	0.055608	0.0576664	0.0583906
5.68168	3.8269e-40	5.73072e-21	-3.23389e-15	0.0181162	0.0382694	0.0499454	0.055239	0.0573072	0.0580361
5.69369	3.78882e-40	5.69501e-21	2.90696e-14	0.0178142	0.0378884	0.0495645	0.0548721	0.0569501	0.0576837
5.70571	3.75101e-40	5.6595e-21	2.89915e-14	0.0175156	0.03751	0.0491858	0.0545074	0.056595	0.0573333
5.71772	3.7134e-40	5.6242e-21	2.0014e-14	0.0172203	0.0371342	0.0488092	0.0541447	0.0562421	0.056985
5.72973	3.67609e-40	5.58911e-21	-3.11875e-16	0.0169284	0.0367611	0.0484349	0.053784	0.0558911	0.0566388
5.74174	3.63904e-40	5.55422e-21	1.3526e-14	0.0166398	0.0363906	0.0480628	0.0534254	0.0555422	0.0562946
5.75375	3.60227e-40	5.51953e-21	8.80857e-15	0.0163545	0.0360228	0.0476929	0.0530689	0.0551953	0.0559524
5.76577	3.56575e-40	5.48505e-21	5.11661e-15	0.0160725	0.0356575	0.0473251	0.0527144	0.0548505	0.0556123
5.77778	3.52949e-40	5.45076e-21	6.10928e-15	0.0157937	0.0352949	0.0469595	0.0523619	0.0545076	0.0552742
5.78979	3.49348e-40	5.41667e-21	3.94814e-15	0.0155182	0.0349348	0.0465961	0.0520114	0.0541667	0.054938
5.8018	3.45773e-40	5.38278e-21	5.3555e-16	0.0152459	0.0345773	0.0462347	0.0516629	0.0538278	0.0546038
5.81381	3.42224e-40	5.34908e-21	-1.26672e-15	0.0149768	0.0342224	0.0458756	0.0513164	0.0534908	0.0542716
5.82583	3.38701e-40	5.31558e-21	6.7315e-15	0.0147109	0.0338701	0.0455185	0.0509719	0.0531558	0.0539414
5.83784	3.35203e-40	5.28227e-21	-8.63853e-17	0.0144482	0.0335203	0.0451636	0.0506293	0.0528227	0.0536131
5.84985	3.3173e-40	5.24916e-21	-1.55736e-15	0.0141886	0.033173	0.0448107	0.0502887	0.0524916	0.0532867
5.86186	3.28283e-40	5.21624e-21	-3.27639e-16	0.0139322	0.0328283	0.0444599	0.04995	0.0521624	0.0529623
5.87387	3.24861e-40	5.1835e-21	-5.69752e-16	0.0136788	0.0324861	0.0441113	0.0496133	0.051835	0.0526398
5.88589	3.21464e-40	5.15096e-21	-5.73559e-16	0.0134286	0.0321464	0.0437647	0.0492784	0.0515096	0.0523191
5.8979	3.18092e-40	5.11861e-21	-3.35222e-16	0.0131814	0.0318091	0.0434201	0.0489455	0.0511861	0.0520004
5.90991	3.14744e-40	5.08644e-21	-1.78057e-16	0.0129372	0.0314744	0.0430776	0.0486145	0.0508644	0.0516835
5.92192	3.11422e-40	5.05446e-21	-3.01143e-16	0.0126961	0.0311422	0.0427372	0.0482853	0.0505446	0.0513685
5.93393	3.08124e-40	5.02266e-21	6.20391e-18	0.012458	0.0308124	0.0423988	0.0479581	0.0502266	0.0510553
5.94595	3.04851e-40	4.99105e-21	-2.35101e-16	0.0122229	0.0304851	0.0420624	0.0476327	0.0499105	0.050744
5.95796	3.01602e-40	4.95962e-21	-1.37886e-16	0.0119907	0.0301602	0.041728	0.0473092	0.0495962	0.0504346
5.96997	2.98377e-40	4.92837e-21	-7.82354e-18	0.0117615	0.0298377	0.0413956	0.0469875	0.0492837	0.0501269
5.98198	2.95177e-40	4.8973e-21	-2.00148e-16	0.0115353	0.0295177	0.0410653	0.0466676	0.048973	0.049821
5.99399	2.92001e-40	4.86641e-21	-1.26227e-16	0.0113119	0.0292001	0.0407369	0.0463496	0.0486641	0.049517
6.00601	2.88849e-40	4.8357e-21	3.30176e-17	0.0110915	0.0288849	0.0404105	0.0460334	0.048357	0.0492147
6.01802	2.85721e-40	4.80517e-21	1.33017e-17	0.0108739	0.0285721	0.040086	0.045719	0.0480517	0.0489142
6.03003	2.82617e-40	4.77481e-21	-9.55471e-17	0.0106591	0.0282617	0.0397635	0.0454064	0.0477481	0.0486155
6.04204	2.79537e-40	4.74463e-21	-1.97946e-17	0.0104472	0.0279537	0.039443	0.0450955	0.0474463	0.0483185
6.05405	2.7648e-40	4.71462e-21	-2.89955e-17	0.0102381	0.027648	0.0391244	0.0447865	0.0471462	0.0480233
6.06607	2.73447e-40	4.68479e-21	-2.99329e-18	0.0100318	0.0273447	0.0388077	0.0444792	0.0468479	0.0477298
6.07808	2.70437e-40	4.65513e-21	3.37705e-17	0.00982824	0.0270437	0.038493	0.0441737	0.0465513	0.0474381
6.09009	2.67451e-40	4.62564e-21	3.22501e-18	0.00962745	0.0267451	0.0381802	0.0438699	0.0462564	0.047148
6.1021	2.64488e-40	4.59632e-21	1.846e-17	0.00942938	0.0264488	0.0378693	0.0435679	0.0459632	0.0468597
6.11411	2.61548e-40	4.56716e-21	2.03697e-17	0.00923403	0.0261548	0.0375603	0.0432676	0.0456716	0.046573
6.12613	2.58631e-40	4.53818e-21	1.66824e-17	0.00904137	0.0258631	0.0372531	0.042969	0.0453818	0.046288
6.13814	2.55737e-40	4.50937e-21	6.20692e-18	0.00885138	0.0255737	0.0369479	0.0426721	0.0450937	0.0460047
6.15015	2.52866e-40	4.48072e-21	1.43916e-17	0.00866404	0.0252866	0.0366445	0.0423769	0.0448072	0.0457231
6.16216	2.50017e-40	4.45223e-21	1.18668e-17	0.00847933	0.0250017	0.036343	0.0420835	0.0445223	0.0454431
6.17417	2.47192e-40	4.42391e-21	7.47215e-18	0.00829723	0.0247192	0.0360434	0.0417917	0.0442391	0.0451648
6.18619	2.44388e-40	4.39575e-21	9.41911e-18	0.00811772	0.0244388	0.0357456	0.0415015	0.0439575	0.0448881
6.1982	2.41608e-40	4.36776e-21	6.69875e-18	0.00794078	0.0241608	0.0354496	0.0412131	0.0436776	0.044613
6.21021	2.38849e-40	4.33992e-21	6.49841e-18	0.00776639	0.0238849	0.0351555	0.0409263	0.0433992	0.0443395
6.22222	2.36113e-40	4.31225e-21	2.08582e-18	0.00759453	0.0236113	0.0348632	0.0406411	0.0431225	0.0440677
6.23423	2.33399e-40	4.28474e-21	3.53489e-18	0.00742518	0.0233399	0.0345727	0.0403576	0.0428474	0.0437974
6.24625	2.30708e-40	4.25738e-21	2.67881e-18	0.00725831	0.0230708	0.034284	0.0400757	0.0425738	0.0435287
6.25826	2.28038e-40	4.23019e-21	2.41521e-18	0.00709392	0.0228038	0.0339971	0.0397954	0.0423019	0.0432616
6.27027	2.2539e-40	4.20315e-21	1.11389e-18	0.00693198	0.022539	0.033712	0.0395168	0.0420315	0.042996
6.28228	2.22763e-40	4.17626e-21	1.07992e-19	0.00677247	0.0222763	0.0334286	0.0392397	0.0417626	0.042732
6.29429	2.20159e-40	4.14953e-21	1.41935e-18	0.00661536	0.0220159	0.0331471	0.0389643	0.0414953	0.0424696
6.30631	2.17576e-40	4.12295e-21	-2.15387e-18	0.00646065	0.0217576	0.0328673	0.0386904	0.0412295	0.0422087
6.31832	2.15014e-40	4.09653e-21	-1.67676e-19	0.0063083	0.0215014	0.0325893	0.0384181	0.0409653	0.0419493
6.33033	2.12474e-40	4.07026e-21	-2.90836e-19	0.0061583	0.0212474	0.032313	0.0381474	0.0407026	0.0416915
6.34234	2.09955e-40	4.04414e-21	6.52353e-19	0.00601064	0.0209955	0.0320384	0.0378782	0.0404414	0.0414351
6.35435	2.07457e-40	4.01817e-21	-3.67981e-19	0.00586528	0.0207457	0.0317656	0.0376106	0.0401817	0.0411803
6.36637	2.0498e-40	3.99235e-21	-5.83555e-19	0.00572221	0.020498	0.0314946	0.0373445	0.0399235	0.0409269
6.37838	2.02524e-40	3.96668e-21	-3.08851e-19	0.00558141	0.0202524	0.0312252	0.03708	0.0396668	0.040675
6.39039	2.00089e-40	3.94116e-21	-7.5861e-20	0.00544285	0.0200089	0.0309576	0.036817	0.0394116	0.0404246
6.4024	1.97675e-40	3.91579e-21	-1.62129e-19	0.00530653	0.0197675	0.0306916	0.0365555	0.0391579	0.0401757
6.41441	1.95282e-40	3.89056e-21	-2.78171e-19	0.00517242	0.0195282	0.0304274	0.0362956	0.0389056	0.0399282
6.42643	1.92909e-40	3.86547e-21	-3.00347e-19	0.00504049	0.0192909	0.0301648	0.0360371	0.0386547	0.0396822
6.43844	1.90557e-40	3.84053e-21	-1.729e-19	0.00491073	0.0190557	0.0299039	0.0357802	0.0384053	0.0394376
6.45045	1.88225e-40	3.81573e-21	-2.33969e-19	0.00478313	0.0188225	0.0296447	0.0355247	0.0381573	0.0391945
6.46246	1.85913e-40	3.79108e-21	-1.81749e-19	0.00465765	0.0185913	0.0293872	0.0352707	0.0379108	0.0389527
6.47447	1.83621e-40	3.76657e-21	-1.96976e-19	0.00453428	0.0183621	0.0291313	0.0350182	0.0376657	0.0387124
6.48649	1.8135e-40	3.7422e-21	-1.61334e-19	0.00441301	0.018135	0.0288771	0.0347671	0.037422	0.0384735
6.4985	1.79098e-40	3.71797e-21	-8.81546e-20	0.0042938	0.0179098	0.0286245	0.0345175	0.0371797	0.038236
6.51051	1.76867e-40	3.69388e-21	3.07106e-19	0.00417665	0.0176867	0.0283736	0.0342694	0.0369388	0.0379998
6.52252	1.74655e-40	3.66993e-21	-4.75665e-20	0.00406152	0.0174655	0.0281242	0.0340227	0.0366993	0.0377651
6.53453	1.72463e-40	3.64611e-21	-1.58583e-20	0.00394841	0.0172463	0.0278765	0.0337774	0.0364611	0.0375317
6.54655	1.7029e-40	3.62244e-21	-3.10446e-20	0.00383728	0.017029	0.0276305	0.0335336	0.0362244	0.0372997
6.55856	1.68137e-40	3.59889e-21	-3.59014e-20	0.00372813	0.0168137	0.027386	0.0332911	0.0359889	0.037069
6.57057	1.66003e-40	3.57549e-21	1.25408e-20	0.00362093	0.0166003	0.0271431	0.0330501	0.0357549	0.0368397
6.58258	1.63889e-40	3.55222e-21	-5.22592e-21	0.00351565	0.0163889	0.0269018	0.0328105	0.0355222	0.0366117
6.59459	1.61794e-40	3.52908e-21	9.99041e-22	0.00341229	0.0161794	0.0266621	0.0325723	0.0352908	0.0363851
6.60661	1.59718e-40	3.50608e-21	-9.55469e-21	0.00331083	0.0159718	0.026424	0.0323355	0.0350608	0.0361598
6.61862	1.57661e-40	3.48321e-21	-1.93403e-20	0.00321123	0.0157661	0.0261875	0.0321001	0.0348321	0.0359358
6.63063	1.55622e-40	3.46047e-21	1.64267e-20	0.00311347	0.0155622	0.0259525	0.0318661	0.0346047	0.0357131
6.64264	1.53603e-40	3.43786e-21	3.60241e-20	0.00301756	0.0153603	0.0257191	0.0316334	0.0343786	0.0354917
6.65465	1.51602e-40	3.41538e-21	1.21283e-20	0.00292345	0.0151602	0.0254872	0.0314021	0.0341538	0.0352716
6.66667	1.4962e-40	3.39303e-21	2.0197e-20	0.00283113	0.014962	0.0252569	0.0311721	0.0339303	0.0350528
6.67868	1.47657e-40	3.37081e-21	1.04694e-20	0.00274059	0.0147657	0.0250281	0.0309435	0.0337081	0.0348352
6.69069	1.45712e-40	3.34872e-21	1.48726e-21	0.00265188	0.0145712	0.0248008	0.0307163	0.0334872	0.034619
6.7027	1.43785e-40	3.32676e-21	1.0396e-20	0.00256479	0.0143785	0.0245751	0.0304903	0.0332676	0.034404
6.71471	1.41876e-40	3.30492e-21	1.1208e-20	0.00247921	0.0141876	0.0243509	0.0302657	0.0330492	0.0341902
6.72673	1.39986e-40	3.28321e-21	1.05404e-20	0.00239591	0.0139986	0.0241282	0.0300425	0.0328321	0.0339777
6.73874	1.38113e-40	3.26162e-21	8.30044e-21	0.00231396	0.0138113	0.023907	0.0298205	0.0326162	0.0337664
6.75075	1.36258e-40	3.24016e-21	7.5297e-21	0.00223381	0.0136258	0.0236873	0.0295998	0.0324016	0.0335564
6.76276	1.34422e-40	3.21882e-21	2.72414e-22	0.00215531	0.0134422	0.0234691	0.0293805	0.0321882	0.0333476
6.77477	1.32603e-40	3.1976e-21	9.53655e-21	0.00207838	0.0132603	0.0232523	0.0291624	0.031976	0.03314
6.78679	1.30801e-40	3.17651e-21	6.89587e-21	0.00200316	0.0130801	0.0230371	0.0289457	0.0317651	0.0329336
6.7988	1.29017e-40	3.15554e-21	5.97322e-21	0.00192949	0.0129017	0.0228233	0.0287302	0.0315554	0.0327284
6.81081	1.27251e-40	3.13468e-21	2.96051e-22	0.00185759	0.0127251	0.022611	0.028516	0.0313468	0.0325244
6.82282	1.25502e-40	3.11395e-21	1.95928e-21	0.00178684	0.0125502	0.0224001	0.0283031	0.0311395	0.0323216
6.83483	1.2377e-40	3.09334e-21	5.29513e-21	0.00171786	0.012377	0.0221907	0.0280914	0.0309334	0.03212
6.84685	1.22055e-40	3.07285e-21	4.01283e-21	0.00165007	0.0122055	0.0219827	0.027881	0.0307285	0.0319196
6.85886	1.20357e-40	3.05247e-21	5.40175e-21	0.0015832	0.0120357	0.0217762	0.0276718	0.0305247	0.0317203
6.87087	1.18677e-40	3.03221e-21	4.35874e-21	0.00151756	0.0118677	0.0215711	0.0274639	0.0303221	0.0315222
6.88288	1.17013e-40	3.01207e-21	4.13227e-21	0.00145275	0.0117013	0.0213674	0.0272572	0.0301207	0.0313253
6.89489	1.15366e-40	2.99205e-21	2.61047e-21	0.00138918	0.0115366	0.0211652	0.0270517	0.0299205	0.0311294
6.90691	1.13735e-40	2.97214e-21	2.5498e-21	0.00132664	0.0113735	0.0209643	0.0268475	0.0297214	0.0309348
6.91892	1.12121e-40	2.95235e-21	2.82983e-21	0.00126766	0.0112121	0.0207649	0.0266445	0.0295235	0.0307412
6.93093	1.10524e-40	2.93267e-21	2.59455e-21	0.00121249	0.0110524	0.0205668	0.0264427	0.0293267	0.0305488
6.94294	1.08942e-40	2.9131e-21	3.33171e-21	0.00116861	0.0108942	0.0203702	0.0262421	0.029131	0.0303575
6.95495	1.07377e-40	2.89365e-21	2.63879e-21	0.00113371	0.0107377	0.0201749	0.0260427	0.0289365	0.0301674
6.96697	1.05829e-40	2.87431e-21	2.72993e-21	0.00110895	0.0105829	0.0199811	0.0258446	0.0287431	0.0299783
6.97898	1.04296e-40	2.85508e-21	2.88505e-21	0.00103508	0.0104296	0.0197885	0.0256476	0.0285508	0.0297903
6.99099	1.02779e-40	2.83596e-21	2.97617e-21	0.000745209	0.0102779	0.0195974	0.0254517	0.0283596	0.0296035
7.003	1.01278e-40	2.81695e-21	2.59672e-21	0.000291386	0.0101278	0.0194076	0.0252571	0.0281695	0.0294177
7.01502	9.97932e-41	2.79805e-21	3.24104e-21	5.4045e-05	0.00997932	0.0192192	0.0250636	0.0279805	0.029233
7.02703	9.83238e-41	2.77926e-21	2.66482e-21	-1.50664e-06	0.00983238	0.0190321	0.0248713	0.0277926	0.0290493
7.03904	9.687e-41	2.76058e-21	2.81011e-21	-7.38106e-06	0.009687	0.0188464	0.0246802	0.0276058	0.0288668
7.05105	9.54316e-41	2.74201e-21	2.90899e-21	-4.90642e-06	0.00954316	0.018662	0.0244902	0.0274201	0.0286853
7.06306	9.40086e-41	2.72355e-21	2.67535e-21	-2.98887e-06	0.00940086	0.0184789	0.0243014	0.0272355	0.0285048
7.07508	9.26009e-41	2.70519e-21	2.87905e-21	-1.26557e-06	0.00926009	0.0182972	0.0241137	0.0270519	0.0283254
7.08709	9.12083e-41	2.68694e-21	2.7864e-21	-4.23107e-07	0.00912083	0.0181168	0.0239271	0.0268694	0.0281471
7.0991	8.98309e-41	2.66879e-21	2.82904e-21	-3.35668e-08	0.00898309	0.0179377	0.0237417	0.0266879	0.0279698
7.11111	8.84684e-41	2.65075e-21	2.65113e-21	1.18451e-07	0.00884684	0.0177598	0.0235574	0.0265075	0.0277935
7.12312	8.71209e-41	2.63281e-21	2.93759e-21	1.22061e-07	0.00871209	0.0175833	0.0233742	0.0263281	0.0276182
7.13514	8.57881e-41	2.61498e-21	2.7227e-21	1.20731e-07	0.00857881	0.0174081	0.0231922	0.0261498	0.027444
7.14715	8.44701e-41	2.59725e-21	2.90828e-21	8.98782e-08	0.00844701	0.0172342	0.0230112	0.0259725	0.0272707
7.15916	8.31666e-41	2.57962e-21	2.78555e-21	5.79087e-08	0.00831666	0.0170616	0.0228314	0.0257962	0.0270985
7.17117	8.18777e-41	2.5621e-21	2.84525e-21	3.69696e-08	0.00818777	0.0168902	0.0226526	0.025621	0.0269273
7.18318	8.06032e-41	2.54467e-21	2.68455e-21	2.32729e-08	0.00806032	0.0167201	0.022475	0.0254467	0.0267571
7.1952	7.9343e-41	2.52735e-21	2.6379e-21	1.29081e-08	0.0079343	0.0165513	0.0222984	0.0252735	0.0265878
7.20721	7.8097e-41	2.51013e-21	2.78926e-21	-6.74541e-10	0.0078097	0.0163837	0.0221229	0.0251013	0.0264196
7.21922	7.68652e-41	2.49301e-21	2.73793e-21	5.31224e-10	0.00768652	0.0162174	0.0219485	0.0249301	0.0262523
7.23123	7.56473e-41	2.47599e-21	2.71951e-21	-9.15791e-10	0.00756473	0.0160523	0.0217752	0.0247599	0.026086
7.24324	7.44434e-41	2.45906e-21	2.67615e-21	-3.51554e-09	0.00744434	0.0158885	0.0216029	0.0245906	0.0259207
7.25526	7.32534e-41	2.44224e-21	2.65658e-21	-2.61412e-09	0.00732534	0.0157259	0.0214317	0.0244224	0.0257563
7.26727	7.20771e-41	2.42551e-21	2.62691e-21	-2.08297e-09	0.00720771	0.0155645	0.0212616	0.0242551	0.0255929
7.27928	7.09144e-41	2.40888e-21	2.64549e-21	-1.91537e-09	0.00709144	0.0154043	0.0210925	0.0240888	0.0254304
7.29129	6.97653e-41	2.39235e-21	2.60944e-21	-1.08504e-09	0.00697653	0.0152454	0.0209244	0.0239235	0.0252689
7.3033	6.86296e-41	2.37591e-21	2.59668e-21	-8.76311e-10	0.00686296	0.0150877	0.0207574	0.0237591	0.0251083
7.31532	6.75073e-41	2.35957e-21	2.57924e-21	-7.46772e-10	0.00675073	0.0149312	0.0205915	0.0235957	0.0249487
7.32733	6.63983e-41	2.34332e-21	2.56641e-21	-4.91107e-10	0.00663983	0.0147758	0.0204265	0.0234332	0.0247899
7.33934	6.53024e-41	2.32717e-21	2.56173e-21	-3.50167e-10	0.00653024	0.0146217	0.0202626	0.0232717	0.0246321
7.35135	6.42196e-41	2.31111e-21	2.54693e-21	-2.35775e-10	0.00642196	0.0144688	0.0200997	0.0231111	0.0244752
7.36336	6.31498e-41	2.29514e-21	2.52954e-21	-1.09516e-10	0.00631498	0.014317	0.0199378	0.0229514	0.0243193
7.37538	6.20928e-41	2.27927e-21	2.49687e-21	-5.39419e-11	0.00620928	0.0141664	0.019777	0.0227927	0.0241642
7.38739	6.10487e-41	2.26349e-21	2.47001e-21	-4.89117e-11	0.00610487	0.014017	0.0196171	0.0226349	0.02401
7.3994	6.00173e-41	2.24781e-21	2.4806e-21	-8.15344e-12	0.00600173	0.0138688	0.0194583	0.0224781	0.0238567
7.41141	5.89984e-41	2.23221e-21	2.45576e-21	2.39927e-11	0.00589984	0.0137217	0.0193004	0.0223221	0.0237043
7.42342	5.79921e-41	2.2167e-21	2.4464e-21	2.90298e-11	0.00579921	0.0135758	0.0191436	0.022167	0.0235528
7.43544	5.69982e-41	2.20129e-21	2.43188e-21	3.28538e-11	0.00569982	0.013431	0.0189877	0.0220129	0.0234022
7.44745	5.60166e-41	2.18597e-21	2.41717e-21	3.22471e-11	0.00560166	0.0132874	0.0188328	0.0218597	0.0232525
7.45946	5.50472e-41	2.17073e-21	2.40264e-21	2.71769e-11	0.00550472	0.0131449	0.0186789	0.0217073	0.0231036
7.47147	5.40899e-41	2.15559e-21	2.3838e-21	1.88429e-11	0.00540899	0.0130035	0.0185259	0.0215559	0.0229556
7.48348	5.31447e-41	2.14053e-21	2.37181e-21	1.95165e-11	0.00531447	0.0128632	0.018374	0.0214053	0.0228084
7.4955	5.22115e-41	2.12556e-21	2.3578e-21	1.63505e-11	0.00522115	0.0127241	0.018223	0.0212556	0.0226621
7.50751	5.12901e-41	2.11068e-21	2.33874e-21	9.81516e-12	0.00512901	0.0125861	0.0180729	0.0211068	0.0225167
7.51952	5.03804e-41	2.09589e-21	2.32879e-21	8.40774e-12	0.00503804	0.0124492	0.0179238	0.0209589	0.0223721
7.53153	4.94825e-41	2.08118e-21	2.3157e-21	6.98147e-12	0.00494825	0.0123134	0.0177757	0.0208118	0.0222283
7.54354	4.85961e-41	2.06656e-21	2.2899e-21	5.88257e-12	0.00485961	0.0121787	0.0176285	0.0206656	0.0220854
7.55556	4.77212e-41	2.05202e-21	2.28572e-21	1.93061e-12	0.00477212	0.0120451	0.0174822	0.0205202	0.0219433
7.56757	4.68576e-41	2.03757e-21	2.26957e-21	2.09155e-12	0.00468576	0.0119125	0.0173369	0.0203757	0.021802
7.57958	4.60054e-41	2.02321e-21	2.2597e-21	1.64018e-12	0.00460054	0.0117811	0.0171925	0.0202321	0.0216616
7.59159	4.51644e-41	2.00893e-21	2.24606e-21	2.17899e-13	0.00451644	0.0116507	0.017049	0.0200893	0.0215219
7.6036	4.43345e-41	1.99473e-21	2.23177e-21	-1.40516e-13	0.00443345	0.0115214	0.0169065	0.0199473	0.0213831
7.61562	4.35156e-41	1.98062e-21	2.21897e-21	2.15341e-13	0.00435156	0.0113932	0.0167649	0.0198062	0.0212451
7.62763	4.27077e-41	1.96659e-21	2.20441e-21	-4.07501e-13	0.00427077	0.011266	0.0166242	0.0196659	0.0211079
7.63964	4.19106e-41	1.95264e-21	2.19292e-21	-2.41087e-13	0.00419106	0.0111399	0.0164844	0.0195264	0.0209714
7.65165	4.11243e-41	1.93877e-21	2.17884e-21	-6.0473e-13	0.00411243	0.0110148	0.0163455	0.0193877	0.0208358
7.66366	4.03486e-41	1.92499e-21	2.1653e-21	-4.14208e-13	0.00403486	0.0108908	0.0162075	0.0192499	0.020701
7.67568	3.95835e-41	1.91129e-21	2.15207e-21	-4.31322e-13	0.00395835	0.0107678	0.0160704	0.0191129	0.0205669
7.68769	3.88289e-41	1.89766e-21	2.1399e-21	-4.78485e-13	0.00388289	0.0106458	0.0159342	0.0189766	0.0204336
7.6997	3.80846e-41	1.88412e-21	2.12688e-21	-4.60416e-13	0.00380846	0.0105249	0.0157989	0.0188412	0.0203011
7.71171	3.73507e-41	1.87066e-21	2.1141e-21	-4.09101e-13	0.00373507	0.0104049	0.0156644	0.0187066	0.0201694
7.72372	3.6627e-41	1.85728e-21	2.10116e-21	-2.53231e-13	0.0036627	0.010286	0.0155309	0.0185728	0.0200384
7.73574	3.59134e-41	1.84398e-21	2.08857e-21	-2.24679e-13	0.00359134	0.0101681	0.0153982	0.0184398	0.0199082
7.74775	3.52098e-41	1.83075e-21	2.07635e-21	-1.58948e-13	0.00352098	0.0100512	0.0152664	0.0183075	0.0197787
7.75976	3.45162e-41	1.81761e-21	2.06341e-21	-2.34337e-13	0.00345162	0.00993535	0.0151354	0.0181761	0.01965
7.77177	3.38324e-41	1.80454e-21	2.05124e-21	-2.09437e-14	0.00338324	0.00982045	0.0150054	0.0180454	0.0195221
7.78378	3.31584e-41	1.79155e-21	2.03914e-21	-8.60525e-14	0.00331584	0.00970653	0.0148762	0.0179155	0.0193949
7.7958	3.24941e-41	1.77864e-21	2.02702e-21	-5.44748e-14	0.00324941	0.00959361	0.0147478	0.0177864	0.0192684
7.80781	3.18394e-41	1.7658e-21	2.01496e-21	-5.18226e-14	0.00318394	0.00948166	0.0146203	0.017658	0.0191427
7.81982	3.11942e-41	1.75304e-21	2.00271e-21	-8.98102e-15	0.00311942	0.00937068	0.0144936	0.0175304	0.0190177
7.83183	3.05584e-41	1.74036e-21	1.99085e-21	-3.41098e-15	0.00305584	0.00926067	0.0143678	0.0174036	0.0188934
7.84384	2.99319e-41	1.72775e-21	1.97888e-21	-1.01122e-14	0.00299319	0.00915162	0.0142428	0.0172775	0.0187698
7.85586	2.93147e-41	1.71522e-21	1.9669e-21	-1.22307e-15	0.00293147	0.00904352	0.0141186	0.0171522	0.018647
7.86787	2.87067e-41	1.70276e-21	1.95517e-21	2.56128e-15	0.00287067	0.00893638	0.0139953	0.0170276	0.0185249
7.87988	2.81077e-41	1.69037e-21	1.94332e-21	-4.44999e-18	0.00281077	0.00883018	0.0138728	0.0169037	0.0184035
7.89189	2.75177e-41	1.67806e-21	1.93174e-21	2.78009e-14	0.00275177	0.00872493	0.0137511	0.0167806	0.0182828
7.9039	2.69366e-41	1.66582e-21	1.92026e-21	1.27584e-14	0.00269366	0.00862061	0.0136303	0.0166582	0.0181627
7.91592	2.63643e-41	1.65366e-21	1.90869e-21	1.18114e-14	0.00263643	0.00851722	0.0135102	0.0165366	0.0180434
7.92793	2.58008e-41	1.64157e-21	1.89725e-21	7.19108e-15	0.00258008	0.00841475	0.013391	0.0164157	0.0179248
7.93994	2.52459e-41	1.62955e-21	1.88584e-21	5.98678e-15	0.00252459	0.0083132	0.0132726	0.0162955	0.0178069
7.95195	2.46995e-41	1.6176e-21	1.87454e-21	6.80096e-15	0.00246995	0.00821257	0.013155	0.016176	0.0176897
7.96396	2.41617e-41	1.60573e-21	1.86334e-21	9.49331e-15	0.00241617	0.00811285	0.0130381	0.0160573	0.0175731
7.97598	2.36322e-41	1.59392e-21	1.85212e-21	7.8159e-15	0.00236322	0.00801403	0.0129221	0.0159392	0.0174572
7.98799	2.3111e-41	1.58219e-21	1.84106e-21	5.78259e-15	0.0023111	0.00791611	0.0128069	0.0158219	0.017342
8	2.25981e-41	1.57053e-21	1.82995e-21	5.3088e-15	0.00225981	0.00781908	0.0126924	0.0157053	0.0172275
8.01201	2.20933e-41	1.55893e-21	1.81901e-21	2.85334e-15	0.00220933	0.00772295	0.0125787	0.0155893	0.0171137
8.02402	2.15966e-41	1.54741e-21	1.80804e-21	2.34613e-15	0.00215966	0.00762769	0.0124658	0.0154741	0.0170005
8.03604	2.11079e-41	1.53596e-21	1.79718e-21	1.5588e-15	0.00211079	0.00753332	0.0123537	0.0153596	0.0168879
8.04805	2.0627e-41	1.52457e-21	1.78645e-21	4.27044e-16	0.0020627	0.00743981	0.0122424	0.0152457	0.016776
8.06006	2.0154e-41	1.51326e-21	1.7757e-21	1.8341e-15	0.0020154	0.00734718	0.0121318	0.0151326	0.0166648
8.07207	1.96887e-41	1.50201e-21	1.76504e-21	1.28674e-15	0.00196887	0.0072554	0.012022	0.0150201	0.0165542
8.08408	1.92311e-41	1.49083e-21	1.75442e-21	9.49765e-16	0.00192311	0.00716449	0.0119129	0.0149083	0.0164443
8.0961	1.8781e-41	1.47972e-21	1.74393e-21	4.45861e-16	0.0018781	0.00707442	0.0118046	0.0147972	0.016335
8.10811	1.83384e-41	1.46867e-21	1.73345e-21	3.0721e-16	0.00183384	0.00698521	0.0116971	0.0146867	0.0162263
8.12012	1.79033e-41	1.4577e-21	1.72304e-21	2.2837e-16	0.00179033	0.00689684	0.0115903	0.014577	0.0161183
8.13213	1.74754e-41	1.44679e-21	1.71269e-21	8.97692e-17	0.00174754	0.0068093	0.0114843	0.0144679	0.0160109
8.14414	1.70549e-41	1.43594e-21	1.70238e-21	2.2481e-16	0.00170549	0.0067226	0.011379	0.0143594	0.0159041
8.15616	1.66415e-41	1.42516e-21	1.69217e-21	-1.42482e-16	0.00166415	0.00663672	0.0112744	0.0142516	0.015798
8.16817	1.62352e-41	1.41445e-21	1.68205e-21	-3.07613e-16	0.00162352	0.00655167	0.0111706	0.0141445	0.0156925
8.18018	1.58359e-41	1.4038e-21	1.67194e-21	-2.10971e-16	0.00158359	0.00646743	0.0110674	0.014038	0.0155876
8.19219	1.54436e-41	1.39322e-21	1.66189e-21	-2.6193e-17	0.00154436	0.006384	0.0109651	0.0139322	0.0154833
8.2042	1.50581e-41	1.3827e-21	1.65191e-21	-4.81687e-17	0.00150581	0.00630139	0.0108634	0.013827	0.0153796
8.21622	1.46794e-41	1.37224e-21	1.64197e-21	-1.41912e-16	0.00146794	0.00621957	0.0107625	0.0137224	0.0152765
8.22823	1.43075e-41	1.36185e-21	1.63214e-21	-2.30472e-16	0.00143074	0.00613855	0.0106623	0.0136185	0.015174
8.24024	1.39421e-41	1.35153e-21	1.62232e-21	-1.41124e-16	0.00139421	0.00605832	0.0105628	0.0135153	0.0150721
8.25225	1.35833e-41	1.34126e-21	1.61259e-21	-2.12243e-16	0.00135833	0.00597888	0.010464	0.0134126	0.0149708
8.26426	1.3231e-41	1.33106e-21	1.60292e-21	-1.18384e-16	0.0013231	0.00590023	0.0103659	0.0133106	0.0148702
8.27628	1.28851e-41	1.32092e-21	1.59328e-21	-1.31346e-16	0.00128851	0.00582235	0.0102685	0.0132092	0.01477
8.28829	1.25456e-41	1.31085e-21	1.58373e-21	-1.34492e-16	0.00125456	0.00574524	0.0101718	0.0131085	0.0146705
8.3003	1.22123e-41	1.30083e-21	1.57421e-21	-1.04694e-16	0.00122123	0.0056689	0.0100759	0.0130083	0.0145716
8.31231	1.18852e-41	1.29088e-21	1.56475e-21	-1.08891e-16	0.00118852	0.00559332	0.00998056	0.0129088	0.0144732
8.32432	1.15642e-41	1.28099e-21	1.55536e-21	-1.03541e-16	0.00115642	0.0055185	0.00988596	0.0128099	0.0143755
8.33634	1.12492e-41	1.27116e-21	1.54601e-21	1.00723e-17	0.00112492	0.00544443	0.00979204	0.0127116	0.0142783
8.34835	1.09402e-41	1.26139e-21	1.53673e-21	-1.24333e-16	0.00109402	0.00537111	0.0096988	0.0126139	0.0141816
8.36036	1.06371e-41	1.25168e-21	1.5275e-21	-2.90235e-17	0.00106371	0.00529854	0.00960624	0.0125168	0.0140855
8.37237	1.03398e-41	1.24203e-21	1.51833e-21	-4.67101e-17	0.00103398	0.0052267	0.00951435	0.0124203	0.01399
8.38438	1.00482e-41	1.23244e-21	1.5092e-21	-3.17747e-17	0.00100483	0.00515559	0.00942314	0.0123244	0.0138951
8.3964	9.76236e-42	1.22291e-21	1.50014e-21	-1.94707e-17	0.000976238	0.00508521	0.0093326	0.0122291	0.0138007
8.40841	9.48209e-42	1.21344e-21	1.49112e-21	-1.40845e-17	0.000948211	0.00501556	0.00924272	0.0121344	0.0137069
8.42042	9.20736e-42	1.20403e-21	1.48217e-21	-1.12265e-17	0.000920738	0.00494662	0.0091535	0.0120403	0.0136136
8.43243	8.9381e-42	1.19468e-21	1.47326e-21	-4.67348e-18	0.000893812	0.0048784	0.00906494	0.0119468	0.0135208
8.44444	8.67423e-42	1.18538e-21	1.46442e-21	-2.98144e-18	0.000867423	0.00481089	0.00897703	0.0118538	0.0134286
8.45646	8.41568e-42	1.17614e-21	1.45562e-21	3.29715e-18	0.00084157	0.00474408	0.00888978	0.0117614	0.013337
8.46847	8.16239e-42	1.16696e-21	1.44687e-21	4.61699e-19	0.000816241	0.00467797	0.00880317	0.0116696	0.0132459
8.48048	7.91429e-42	1.15784e-21	1.43818e-21	9.76987e-19	0.00079143	0.00461256	0.00871721	0.0115784	0.0131553
8.49249	7.67132e-42	1.14878e-21	1.42953e-21	8.27761e-18	0.000767132	0.00454783	0.00863189	0.0114878	0.0130653
8.5045	7.43339e-42	1.13977e-21	1.42094e-21	3.56784e-18	0.000743338	0.00448379	0.00854721	0.0113977	0.0129757
8.51652	7.20045e-42	1.13082e-21	1.41241e-21	2.81743e-18	0.000720044	0.00442043	0.00846317	0.0113082	0.0128868
8.52853	6.97243e-42	1.12192e-21	1.40392e-21	6.94022e-18	0.00069724	0.00435775	0.00837976	0.0112192	0.0127983
8.54054	6.74926e-42	1.11308e-21	1.39548e-21	6.32108e-18	0.000674918	0.00429574	0.00829697	0.0111308	0.0127104
8.55255	6.53088e-42	1.1043e-21	1.38709e-21	4.26738e-18	0.000653079	0.00423439	0.00821481	0.011043	0.0126229
8.56456	6.31722e-42	1.09557e-21	1.37875e-21	5.0222e-18	0.000631712	0.00417371	0.00813327	0.0109557	0.012536
8.57658	6.10822e-42	1.0869e-21	1.37046e-21	3.94374e-18	0.000610812	0.00411368	0.00805235	0.010869	0.0124496
8.58859	5.90381e-42	1.07828e-21	1.36223e-21	4.43425e-18	0.000590367	0.00405431	0.00797205	0.0107828	0.0123637
8.6006	5.70393e-42	1.06971e-21	1.35404e-21	6.69425e-18	0.000570381	0.00399558	0.00789236	0.0106971	0.0122784
8.61261	5.50851e-42	1.0612e-21	1.3459e-21	4.18158e-18	0.000550838	0.0039375	0.00781328	0.010612	0.0121935
8.62462	5.31749e-42	1.05275e-21	1.33781e-21	2.46779e-18	0.000531743	0.00388005	0.00773481	0.0105275	0.0121091
8.63664	5.13081e-42	1.04435e-21	1.32976e-21	2.34737e-18	0.000513073	0.00382324	0.00765693	0.0104435	0.0120252
8.64865	4.94841e-42	1.036e-21	1.32177e-21	1.84381e-18	0.000494842	0.00376706	0.00757966	0.01036	0.0119419
8.66066	4.77022e-42	1.0277e-21	1.31382e-21	1.69307e-18	0.000477027	0.0037115	0.00750299	0.010277	0.011859
8.67267	4.59618e-42	1.01946e-21	1.30592e-21	2.01003e-18	0.000459616	0.00365656	0.0074269	0.0101946	0.0117766
8.68468	4.42624e-42	1.01127e-21	1.29807e-21	1.45573e-18	0.000442633	0.00360224	0.00735141	0.0101127	0.0116947
8.6967	4.26032e-42	1.00313e-21	1.29026e-21	9.63738e-19	0.000426051	0.00354853	0.00727651	0.0100313	0.0116132
8.70871	4.09838e-42	9.95046e-22	1.2825e-21	7.42476e-19	0.000409891	0.00349543	0.00720219	0.00995046	0.0115323
8.72072	3.94034e-42	9.87012e-22	1.27479e-21	4.93577e-19	0.000394094	0.00344292	0.00712845	0.00987012	0.0114518
8.73273	3.78616e-42	9.7903e-22	1.26712e-21	3.52683e-19	0.000378705	0.00339102	0.00705529	0.0097903	0.0113719
8.74474	3.63577e-42	9.71099e-22	1.2595e-21	3.04625e-19	0.000363649	0.0033397	0.0069827	0.00971099	0.0112924
8.75676	3.48912e-42	9.63219e-22	1.25192e-21	1.31126e-19	0.000349009	0.00328898	0.00691069	0.00963219	0.0112133
8.76877	3.34614e-42	9.55389e-22	1.24439e-21	1.18935e-19	0.000334678	0.00323884	0.00683924	0.00955389	0.0111348
8.78078	3.20678e-42	9.47611e-22	1.23691e-21	2.35973e-19	0.000320784	0.00318928	0.00676836	0.00947611	0.0110567
8.79279	3.07099e-42	9.39882e-22	1.22946e-21	7.54365e-20	0.000307113	0.00314029	0.00669804	0.00939882	0.010979
8.8048	2.9387e-42	9.32204e-22	1.22207e-21	-2.93589e-21	0.000293895	0.00309187	0.00662829	0.00932204	0.0109018
8.81682	2.80986e-42	9.24575e-22	1.21471e-21	-1.55918e-19	0.000280957	0.00304402	0.00655908	0.00924575	0.0108251
8.82883	2.68441e-42	9.16996e-22	1.2074e-21	-2.37672e-19	0.000268262	0.00299674	0.00649044	0.00916996	0.0107489
8.84084	2.56231e-42	9.09466e-22	1.20014e-21	-2.45798e-19	0.000255967	0.00295	0.00642234	0.00909466	0.0106731
8.85285	2.44349e-42	9.01985e-22	1.19292e-21	-8.92055e-21	0.000243911	0.00290383	0.00635479	0.00901985	0.0105977
8.86486	2.32789e-42	8.94553e-22	1.18574e-21	-4.55569e-20	0.000232216	0.0028582	0.00628779	0.00894553	0.0105228
8.87688	2.21548e-42	8.8717e-22	1.1786e-21	-7.82169e-20	0.00022104	0.00281311	0.00622132	0.0088717	0.0104484
8.88889	2.10619e-42	8.79834e-22	1.17151e-21	-1.11674e-19	0.000209971	0.00276857	0.0061554	0.00879834	0.0103744
8.9009	1.99997e-42	8.72547e-22	1.16445e-21	-1.11565e-19	0.000199653	0.00272456	0.00609001	0.00872547	0.0103008
8.91291	1.89677e-42	8.65308e-22	1.15744e-21	-7.47127e-20	0.000190021	0.00268108	0.00602516	0.00865308	0.0102277
8.92492	1.79653e-42	8.58116e-22	1.15048e-21	-1.16461e-19	0.000181287	0.00263813	0.00596083	0.00858116	0.010155
8.93694	1.69922e-42	8.50971e-22	1.14355e-21	-1.06387e-19	0.000173352	0.0025957	0.00589703	0.00850971	0.0100827
8.94895	1.60476e-42	8.43873e-22	1.13666e-21	-1.02715e-19	0.000165503	0.00255378	0.00583376	0.00843873	0.0100109
8.96096	1.513e-42	8.36823e-22	1.12982e-21	-1.22827e-19	0.000157065	0.00251239	0.005771	0.00836823	0.0099395
8.97297	1.42459e-42	8.29818e-22	1.12302e-21	-4.38414e-20	0.000144727	0.0024715	0.00570877	0.00829818	0.00986853
8.98498	1.33415e-42	8.2286e-22	1.11625e-21	-8.20276e-20	0.000114531	0.00243112	0.00564704	0.0082286	0.00979799
8.997	1.33352e-42	8.15949e-22	1.10953e-21	-5.90623e-20	6.86042e-05	0.00239124	0.00558584	0.00815949	0.00972788
9.00901	-3.1616e-45	8.09083e-22	1.10285e-21	-6.79119e-20	2.73004e-05	0.00235186	0.00552514	0.00809083	0.00965819
9.02102	8.1144e-47	8.02262e-22	1.09621e-21	-6.42013e-20	5.9616e-06	0.00231297	0.00546495	0.00802262	0.00958891
9.03303	-8.37836e-49	7.95488e-22	1.0896e-21	-5.67345e-20	2.18549e-07	0.00227457	0.00540526	0.00795488	0.00952005
9.04505	-9.77399e-49	7.88758e-22	1.08304e-21	-5.09911e-20	-1.16599e-06	0.00223665	0.00534607	0.00788758	0.00945161
9.05706	-2.23331e-51	7.82073e-22	1.07651e-21	-1.62373e-20	-1.32061e-06	0.00219922	0.00528738	0.00782073	0.00938358
9.06907	2.17719e-50	7.75433e-22	1.07003e-21	-3.29922e-20	-7.95889e-07	0.00216226	0.00522919	0.00775433	0.00931596
9.08108	2.66617e-51	7.68838e-22	1.06358e-21	-1.40172e-22	-4.35132e-07	0.00212577	0.00517148	0.00768838	0.00924874
9.09309	-9.66331e-52	7.62286e-22	1.05717e-21	-1.14185e-20	-2.64853e-07	0.00208975	0.00511427	0.00762286	0.00918194
9.10511	-2.6466e-52	7.55779e-22	1.0508e-21	-1.51481e-20	-9.8073e-08	0.0020542	0.00505754	0.00755779	0.00911553
9.11712	1.05624e-51	7.49316e-22	1.04447e-21	-9.41777e-21	-1.14018e-08	0.0020191	0.0050013	0.00749316	0.00904953
9.12913	1.22215e-53	7.42896e-22	1.03817e-21	-1.36022e-20	1.00314e-08	0.00198447	0.00494554	0.00742896	0.00898393
9.14114	4.14648e-54	7.36519e-22	1.03192e-21	-4.04028e-22	3.58099e-08	0.00195028	0.00489026	0.00736519	0.00891872
9.15315	3.8558e-54	7.30186e-22	1.0257e-21	5.44538e-21	1.97553e-08	0.00191654	0.00483545	0.00730186	0.00885391
9.16517	1.32207e-55	7.23896e-22	1.01951e-21	1.36111e-21	2.71694e-08	0.00188325	0.00478112	0.00723896	0.00878949
9.17718	-4.04187e-55	7.17648e-22	1.01337e-21	-1.517e-21	2.02397e-08	0.0018504	0.00472725	0.00717648	0.00872546
9.18919	-1.86516e-55	7.11443e-22	1.00726e-21	9.57009e-22	1.63911e-08	0.00181798	0.00467386	0.00711443	0.00866182
9.2012	-3.50262e-56	7.0528e-22	1.00118e-21	1.24524e-21	1.05567e-08	0.00178599	0.00462092	0.0070528	0.00859857
9.21321	-2.99976e-56	6.99159e-22	9.95146e-22	2.45117e-21	8.5323e-09	0.00175444	0.00456845	0.00699159	0.0085357
9.22523	9.21719e-57	6.9308e-22	9.89144e-22	3.02281e-21	5.45518e-09	0.0017233	0.00451644	0.0069308	0.00847321
9.23724	5.98534e-57	6.87043e-22	9.83179e-22	2.53507e-21	3.46838e-09	0.00169259	0.00446488	0.00687043	0.00841111
9.24925	2.6431e-58	6.81047e-22	9.77249e-22	9.41053e-21	1.20282e-09	0.0016623	0.00441378	0.00681047	0.00834938
9.26126	-3.50304e-58	6.75092e-22	9.71354e-22	5.60486e-21	4.87396e-10	0.00163241	0.00436313	0.00675092	0.00828803
9.27327	-2.1766e-58	6.69178e-22	9.65494e-22	1.23145e-21	-1.65831e-10	0.00160294	0.00431293	0.00669178	0.00822705
9.28529	-3.21382e-58	6.63305e-22	9.59669e-22	7.52416e-21	-4.86851e-10	0.00157387	0.00426317	0.00663305	0.00816645
9.2973	-2.57816e-58	6.57473e-22	9.53879e-22	6.90157e-21	-3.00464e-10	0.0015452	0.00421385	0.00657473	0.00810621
9.30931	1.63416e-59	6.51681e-22	9.48123e-22	4.72689e-21	-7.91076e-10	0.00151693	0.00416498	0.00651681	0.00804635
9.32132	1.69709e-59	6.45929e-22	9.42401e-22	5.43568e-21	-4.54681e-10	0.00148906	0.00411654	0.00645929	0.00798685
9.33333	1.46689e-59	6.40217e-22	9.36714e-22	4.78381e-21	-4.37993e-10	0.00146157	0.00406854	0.00640217	0.00792771
9.34535	1.53489e-59	6.34545e-22	9.3106e-22	3.91877e-21	-4.63338e-10	0.00143447	0.00402097	0.00634545	0.00786894
9.35736	5.56871e-60	6.28912e-22	9.2544e-22	3.20124e-21	-1.97599e-10	0.00140775	0.00397382	0.00628912	0.00781053
9.36937	1.4288e-60	6.23318e-22	9.19854e-22	3.98166e-21	-2.79718e-10	0.00138141	0.00392711	0.00623318	0.00775248
9.38138	2.867e-60	6.17764e-22	9.14301e-22	1.91326e-21	-1.69741e-10	0.00135545	0.00388082	0.00617764	0.00769478
9.39339	6.30939e-60	6.12249e-22	9.0878e-22	3.15588e-21	-1.82747e-10	0.00132986	0.00383495	0.00612249	0.00763744
9.40541	3.26561e-60	6.06772e-22	9.03293e-22	3.31204e-21	-4.18529e-11	0.00130463	0.0037895	0.00606772	0.00758045
9.41742	3.32212e-60	6.01334e-22	8.97838e-22	2.76902e-21	-9.39677e-11	0.00127977	0.00374446	0.00601334	0.00752382
9.42943	3.66315e-60	5.95934e-22	8.92416e-22	2.33553e-21	-4.24324e-11	0.00125527	0.00369984	0.00595934	0.00746753
9.44144	3.71855e-60	5.90573e-22	8.87025e-22	1.88748e-21	9.92662e-12	0.00123113	0.00365563	0.00590573	0.00741159
9.45345	3.61138e-60	5.85249e-22	8.81667e-22	2.33111e-21	-1.61253e-11	0.00120734	0.00361183	0.00585249	0.007356
9.46547	3.59607e-60	5.79963e-22	8.76341e-22	1.34749e-21	7.38652e-12	0.00118389	0.00356844	0.00579963	0.00730074
9.47748	3.53683e-60	5.74714e-22	8.71047e-22	1.72436e-21	4.67891e-12	0.0011608	0.00352544	0.00574714	0.00724584
9.48949	3.48322e-60	5.69503e-22	8.65784e-22	1.62741e-21	-3.30411e-12	0.00113805	0.00348285	0.00569503	0.00719127
9.5015	3.43459e-60	5.64329e-22	8.60552e-22	1.31923e-21	8.87811e-12	0.00111563	0.00344066	0.00564329	0.00713704
9.51351	3.39378e-60	5.59192e-22	8.55351e-22	1.1404e-21	7.18385e-12	0.00109356	0.00339886	0.00559192	0.00708315
9.52553	3.35387e-60	5.54092e-22	8.50182e-22	6.61017e-22	8.04676e-12	0.00107181	0.00335746	0.00554092	0.00702959
9.53754	3.31461e-60	5.49028e-22	8.45043e-22	8.65736e-22	1.03574e-11	0.00105039	0.00331644	0.00549028	0.00697636
9.54955	3.27493e-60	5.44e-22	8.39934e-22	8.93062e-22	8.85937e-12	0.0010293	0.00327582	0.00544	0.00692347
9.56156	3.23553e-60	5.39009e-22	8.34856e-22	7.08358e-22	9.54977e-12	0.00100853	0.00323558	0.00539009	0.00687091
9.57357	3.19566e-60	5.34054e-22	8.29808e-22	7.31875e-22	6.18296e-12	0.000988082	0.00319572	0.00534054	0.00681867
9.58559	3.15592e-60	5.29134e-22	8.24791e-22	6.93205e-22	5.45988e-12	0.000967945	0.00315625	0.00529134	0.00676676
9.5976	3.11737e-60	5.2425e-22	8.19803e-22	8.71872e-22	4.5608e-12	0.00094812	0.00311715	0.0052425	0.00671518
9.60961	3.07789e-60	5.19402e-22	8.14844e-22	8.04079e-22	3.7982e-12	0.000928604	0.00307842	0.00519402	0.00666391
9.62162	3.0401e-60	5.14588e-22	8.09915e-22	7.8087e-22	3.50764e-12	0.000909392	0.00304007	0.00514588	0.00661297
9.63363	3.00199e-60	5.0981e-22	8.05016e-22	6.67538e-22	2.0097e-12	0.000890482	0.00300209	0.0050981	0.00656235
9.64565	2.9644e-60	5.05067e-22	8.00145e-22	6.57823e-22	2.7511e-12	0.00087187	0.00296448	0.00505067	0.00651205
9.65766	2.9272e-60	5.00358e-22	7.95304e-22	6.65693e-22	1.02292e-12	0.000853554	0.00292724	0.00500358	0.00646206
9.66967	2.89035e-60	4.95684e-22	7.90491e-22	5.97978e-22	9.52219e-13	0.000835529	0.00289035	0.00495684	0.00641238
9.68168	2.85382e-60	4.91044e-22	7.85707e-22	5.9356e-22	7.22402e-13	0.000817793	0.00285383	0.00491044	0.00636302
9.69369	2.81765e-60	4.86438e-22	7.80951e-22	6.471e-22	6.93067e-13	0.000800342	0.00281767	0.00486438	0.00631397
9.70571	2.78187e-60	4.81866e-22	7.76223e-22	6.93504e-22	2.83875e-13	0.000783173	0.00278186	0.00481866	0.00626523
9.71772	2.7464e-60	4.77328e-22	7.71524e-22	6.91072e-22	6.94805e-13	0.000766284	0.00274641	0.00477328	0.0062168
9.72973	2.71131e-60	4.72823e-22	7.66853e-22	6.67746e-22	-1.30109e-13	0.00074967	0.0027113	0.00472823	0.00616867
9.74174	2.67655e-60	4.68352e-22	7.62209e-22	6.43854e-22	-9.14117e-14	0.000733329	0.00267655	0.00468352	0.00612085
9.75375	2.64214e-60	4.63914e-22	7.57593e-22	6.63567e-22	-1.21398e-13	0.000717257	0.00264214	0.00463914	0.00607333
9.76577	2.60807e-60	4.59509e-22	7.53004e-22	6.51039e-22	-3.87342e-13	0.000701452	0.00260808	0.00459509	0.00602611
9.77778	2.57436e-60	4.55137e-22	7.48442e-22	6.6785e-22	-1.94685e-13	0.00068591	0.00257436	0.00455137	0.00597919
9.78979	2.54097e-60	4.50798e-22	7.43908e-22	6.63043e-22	-3.00782e-13	0.000670629	0.00254097	0.00450798	0.00593257
9.8018	2.50793e-60	4.46491e-22	7.39401e-22	6.38693e-22	-3.11174e-13	0.000655605	0.00250793	0.00446491	0.00588625
9.81381	2.47521e-60	4.42216e-22	7.3492e-22	6.72052e-22	-7.5469e-14	0.000640835	0.00247521	0.00442216	0.00584022
9.82583	2.44283e-60	4.37974e-22	7.30466e-22	6.55911e-22	-3.93372e-14	0.000626316	0.00244283	0.00437974	0.00579448
9.83784	2.41078e-60	4.33763e-22	7.26038e-22	7.16629e-22	-1.46479e-13	0.000612046	0.00241078	0.00433763	0.00574904
9.84985	2.37906e-60	4.29585e-22	7.21637e-22	6.79651e-22	-2.05521e-13	0.000598021	0.00237906	0.00429585	0.00570389
9.86186	2.34766e-60	4.25437e-22	7.17262e-22	7.14643e-22	-1.12684e-13	0.000584238	0.00234766	0.00425437	0.00565902
9.87387	2.31659e-60	4.21322e-22	7.12912e-22	6.80137e-22	-6.06421e-14	0.000570695	0.00231659	0.00421322	0.00561445
9.88589	2.28583e-60	4.17238e-22	7.08589e-22	6.90109e-22	-6.92921e-14	0.000557388	0.00228583	0.00417238	0.00557016
9.8979	2.2554e-60	4.13184e-22	7.04291e-22	6.95954e-22	-6.38782e-14	0.000544314	0.0022554	0.00413184	0.00552615
9.90991	2.22528e-60	4.09162e-22	7.00019e-22	6.87409e-22	-4.1418e-14	0.000531472	0.00222528	0.00409162	0.00548243
9.92192	2.19547e-60	4.05171e-22	6.95772e-22	6.84129e-22	-4.77443e-14	0.000518857	0.00219547	0.00405171	0.00543899
9.93393	2.16597e-60	4.0121e-22	6.91551e-22	6.82223e-22	-2.68415e-14	0.000506468	0.00216597	0.0040121	0.00539582
9.94595	2.13679e-60	3.97279e-22	6.87354e-22	6.84934e-22	-2.4527e-14	0.000494301	0.00213679	0.00397279	0.00535294
9.95796	2.10791e-60	3.93379e-22	6.83182e-22	6.85564e-22	-1.52561e-14	0.000482353	0.00210791	0.00393379	0.00531033
9.96997	2.07933e-60	3.89509e-22	6.79035e-22	6.8709e-22	-3.03023e-14	0.000470622	0.00207933	0.00389509	0.005268
9.98198	2.05106e-60	3.85669e-22	6.74913e-22	6.82038e-22	-1.8577e-14	0.000459105	0.00205106	0.00385669	0.00522595
9.99399	2.02309e-60	3.81858e-22	6.70815e-22	6.76319e-22	-6.03796e-15	0.000447799	0.00202309	0.00381858	0.00518416
10.006	1.99541e-60	3.78077e-22	6.66742e-22	6.72471e-22	-6.16455e-15	0.000436702	0.00199541	0.00378077	0.00514265
10.018	1.96803e-60	3.74326e-22	6.62692e-22	6.69745e-22	-5.98551e-16	0.00042581	0.00196803	0.00374326	0.00510141
10.03	1.94095e-60	3.70604e-22	6.58667e-22	6.62966e-22	3.44668e-15	0.000415122	0.00194095	0.00370604	0.00506043
10.042	1.91415e-60	3.66911e-22	6.54666e-22	6.65495e-22	-4.8317e-15	0.000404634	0.00191415	0.00366911	0.00501973
10.0541	1.88765e-60	3.63247e-22	6.50688e-22	6.59382e-22	2.02112e-15	0.000394344	0.00188765	0.00363247	0.00497928
10.0661	1.86143e-60	3.59611e-22	6.46734e-22	6.55809e-22	4.08093e-15	0.000384249	0.00186143	0.00359611	0.00493911
10.0781	1.83549e-60	3.56005e-22	6.42803e-22	6.50584e-22	8.75366e-15	0.000374347	0.00183549	0.00356005	0.00489919
10.0901	1.80984e-60	3.52426e-22	6.38896e-22	6.48036e-22	5.21351e-15	0.000364635	0.00180984	0.00352426	0.00485954
10.1021	1.78447e-60	3.48876e-22	6.35012e-22	6.47286e-22	4.76085e-15	0.000355111	0.00178447	0.00348876	0.00482015
10.1141	1.75938e-60	3.45354e-22	6.3115e-22	6.43043e-22	5.75843e-15	0.000345772	0.00175938	0.00345354	0.00478101
10.1261	1.73456e-60	3.4186e-22	6.27312e-22	6.41817e-22	3.70738e-15	0.000336615	0.00173456	0.0034186	0.00474213
10.1381	1.71002e-60	3.38394e-22	6.23497e-22	6.30855e-22	3.94356e-15	0.000327638	0.00171002	0.00338394	0.00470351
10.1502	1.68575e-60	3.34956e-22	6.19704e-22	6.31164e-22	3.46066e-15	0.000318839	0.00168575	0.00334956	0.00466515
10.1622	1.66174e-60	3.31545e-22	6.15934e-22	6.26212e-22	1.7088e-15	0.000310214	0.00166174	0.00331545	0.00462703
10.1742	1.63801e-60	3.28161e-22	6.12186e-22	6.24444e-22	2.77493e-15	0.000301763	0.00163801	0.00328161	0.00458917
10.1862	1.61454e-60	3.24805e-22	6.0846e-22	6.18265e-22	3.35513e-15	0.000293482	0.00161454	0.00324805	0.00455156
10.1982	1.59134e-60	3.21476e-22	6.04756e-22	6.14865e-22	1.59121e-15	0.000285368	0.00159134	0.00321476	0.0045142
10.2102	1.56839e-60	3.18173e-22	6.01074e-22	6.11299e-22	1.7807e-15	0.00027742	0.00156839	0.00318173	0.00447709
10.2222	1.54571e-60	3.14897e-22	5.97415e-22	6.06211e-22	1.96114e-15	0.000269635	0.00154571	0.00314897	0.00444022
10.2342	1.52328e-60	3.11648e-22	5.93776e-22	6.01278e-22	1.60593e-15	0.000262011	0.00152328	0.00311648	0.0044036
10.2462	1.50111e-60	3.08425e-22	5.9016e-22	5.95537e-22	1.08487e-15	0.000254545	0.00150111	0.00308425	0.00436722
10.2583	1.47919e-60	3.05228e-22	5.86565e-22	5.94269e-22	1.12231e-15	0.000247236	0.00147919	0.00305228	0.00433109
10.2703	1.45752e-60	3.02058e-22	5.82991e-22	5.9168e-22	6.33138e-16	0.00024008	0.00145752	0.00302058	0.00429519
10.2823	1.4361e-60	2.98913e-22	5.79438e-22	5.87365e-22	6.33014e-16	0.000233076	0.0014361	0.00298913	0.00425954
10.2943	1.41493e-60	2.95795e-22	5.75906e-22	5.83894e-22	5.48053e-16	0.000226221	0.00141493	0.00295795	0.00422413
10.3063	1.394e-60	2.92701e-22	5.72396e-22	5.79639e-22	6.01285e-16	0.000219513	0.001394	0.00292701	0.00418895
10.3183	1.37331e-60	2.89634e-22	5.68906e-22	5.76155e-22	2.07807e-16	0.00021295	0.00137331	0.00289634	0.00415401
10.3303	1.35287e-60	2.86591e-22	5.65437e-22	5.72906e-22	1.76331e-16	0.000206531	0.00135287	0.00286591	0.00411931
10.3423	1.33266e-60	2.83574e-22	5.61988e-22	5.68995e-22	2.59039e-16	0.000200252	0.00133266	0.00283574	0.00408483
10.3544	1.31269e-60	2.80582e-22	5.5856e-22	5.65047e-22	9.913e-19	0.000194111	0.00131269	0.00280582	0.0040506
10.3664	1.29296e-60	2.77615e-22	5.55152e-22	5.6169e-22	6.33639e-17	0.000188107	0.00129296	0.00277615	0.00401659
10.3784	1.27346e-60	2.74672e-22	5.51764e-22	5.5791e-22	1.23848e-16	0.000182237	0.00127346	0.00274672	0.00398281
10.3904	1.25419e-60	2.71755e-22	5.48397e-22	5.54311e-22	-1.43197e-16	0.000176498	0.00125419	0.00271755	0.00394927
10.4024	1.23515e-60	2.68861e-22	5.45049e-22	5.51166e-22	-7.20412e-17	0.00017089	0.00123515	0.00268861	0.00391595
10.4144	1.21634e-60	2.65992e-22	5.41721e-22	5.48007e-22	3.4881e-17	0.000165411	0.00121634	0.00265992	0.00388286
10.4264	1.19775e-60	2.63147e-22	5.38413e-22	5.44486e-22	-1.28557e-16	0.000160056	0.00119775	0.00263147	0.00384999
10.4384	1.17938e-60	2.60326e-22	5.35124e-22	5.41235e-22	-5.11572e-17	0.000154827	0.00117938	0.00260326	0.00381734
10.4505	1.16124e-60	2.57529e-22	5.31855e-22	5.3778e-22	-6.5463e-17	0.000149723	0.00116124	0.00257529	0.00378492
10.4625	1.14332e-60	2.54755e-22	5.28606e-22	5.34541e-22	-1.02007e-16	0.00014473	0.00114332	0.00254755	0.00375273
10.4745	1.12561e-60	2.52006e-22	5.25375e-22	5.3119e-22	-4.52286e-17	0.000139863	0.00112561	0.00252006	0.00372075
10.4865	1.10812e-60	2.49279e-22	5.22164e-22	5.27742e-22	-8.89434e-17	0.000135109	0.00110812	0.00249279	0.00368899
10.4985	1.09084e-60	2.46576e-22	5.18971e-22	5.24887e-22	-8.21087e-17	0.00013047	0.00109084	0.00246576	0.00365745
10.5105	1.07378e-60	2.43896e-22	5.15798e-22	5.21736e-22	-6.28973e-17	0.000125942	0.00107378	0.00243896	0.00362613
10.5225	1.05692e-60	2.41239e-22	5.12643e-22	5.18222e-22	-4.26011e-17	0.000121529	0.00105692	0.00241239	0.00359502
10.5345	1.04027e-60	2.38605e-22	5.09507e-22	5.15456e-22	-6.95208e-17	0.000117223	0.00104027	0.00238605	0.00356413
10.5465	1.02383e-60	2.35994e-22	5.0639e-22	5.12129e-22	-3.2186e-17	0.000113023	0.00102383	0.00235994	0.00353345
10.5586	1.0076e-60	2.33405e-22	5.03291e-22	5.09459e-22	-1.44409e-17	0.00010893	0.0010076	0.00233405	0.00350298
10.5706	9.91565e-61	2.30839e-22	5.00211e-22	5.06282e-22	-5.32432e-17	0.000104935	0.000991565	0.00230839	0.00347273
10.5826	9.75732e-61	2.28295e-22	4.97148e-22	5.033e-22	-2.95581e-17	0.000101047	0.000975732	0.00228295	0.00344269
10.5946	9.60099e-61	2.25773e-22	4.94104e-22	5.00072e-22	-3.75983e-17	9.72614e-05	0.000960099	0.00225773	0.00341285
10.6066	9.44662e-61	2.23273e-22	4.91078e-22	4.97173e-22	-1.35945e-17	9.35685e-05	0.000944662	0.00223273	0.00338322
10.6186	9.29422e-61	2.20795e-22	4.8807e-22	4.94314e-22	-3.7143e-17	8.9975e-05	0.000929422	0.00220795	0.0033538
10.6306	9.14375e-61	2.18339e-22	4.85079e-22	4.91328e-22	-2.67105e-17	8.64742e-05	0.000914375	0.00218339	0.00332459
10.6426	8.9952e-61	2.15904e-22	4.82107e-22	4.88443e-22	-1.16944e-17	8.30693e-05	0.00089952	0.00215904	0.00329558
10.6547	8.84855e-61	2.13491e-22	4.79151e-22	4.85414e-22	-2.54794e-17	7.97545e-05	0.000884855	0.00213491	0.00326677
10.6667	8.70378e-61	2.11099e-22	4.76214e-22	4.82625e-22	-2.36043e-17	7.65224e-05	0.000870378	0.00211099	0.00323817
10.6787	8.56088e-61	2.08729e-22	4.73293e-22	4.79679e-22	-1.33851e-17	7.33856e-05	0.000856088	0.00208729	0.00320976
10.6907	8.41983e-61	2.06379e-22	4.7039e-22	4.76853e-22	-8.04539e-18	7.03325e-05	0.000841983	0.00206379	0.00318156
10.7027	8.28061e-61	2.04051e-22	4.67505e-22	4.73915e-22	-6.74772e-18	6.73647e-05	0.000828061	0.00204051	0.00315356
10.7147	8.14321e-61	2.01743e-22	4.64636e-22	4.71198e-22	-2.78682e-18	6.44781e-05	0.000814321	0.00201743	0.00312575
10.7267	8.00761e-61	1.99456e-22	4.61784e-22	4.68405e-22	-4.96309e-18	6.16742e-05	0.000800761	0.00199456	0.00309815
10.7387	7.87378e-61	1.97189e-22	4.58949e-22	4.65558e-22	2.61324e-18	5.89574e-05	0.000787378	0.00197189	0.00307073
10.7508	7.74172e-61	1.94943e-22	4.56131e-22	4.62848e-22	-1.522e-18	5.62914e-05	0.000774172	0.00194943	0.00304352
10.7628	7.61141e-61	1.92717e-22	4.5333e-22	4.60045e-22	-1.76214e-18	5.37117e-05	0.000761141	0.00192717	0.00301649
10.7748	7.48282e-61	1.90511e-22	4.50545e-22	4.57338e-22	-1.96464e-18	5.12562e-05	0.000748282	0.00190511	0.00298966
10.7868	7.35595e-61	1.88326e-22	4.47776e-22	4.54624e-22	2.18084e-18	4.87744e-05	0.000735595	0.00188326	0.00296302
10.7988	7.23078e-61	1.8616e-22	4.45024e-22	4.51831e-22	1.02755e-18	4.64262e-05	0.000723078	0.0018616	0.00293657
10.8108	7.10729e-61	1.84014e-22	4.42289e-22	4.49237e-22	1.31179e-18	4.41293e-05	0.000710729	0.00184014	0.00291032
10.8228	6.98546e-61	1.81887e-22	4.39569e-22	4.465e-22	3.77106e-18	4.18767e-05	0.000698546	0.00181887	0.00288425
10.8348	6.86528e-61	1.7978e-22	4.36866e-22	4.43791e-22	4.35645e-18	3.97642e-05	0.000686528	0.0017978	0.00285836
10.8468	6.74673e-61	1.77693e-22	4.34178e-22	4.4115e-22	1.69288e-18	3.77219e-05	0.000674673	0.00177693	0.00283267
10.8589	6.6298e-61	1.75624e-22	4.31507e-22	4.38542e-22	2.04014e-18	3.56661e-05	0.00066298	0.00175624	0.00280716
10.8709	6.51446e-61	1.73575e-22	4.28851e-22	4.35886e-22	1.51709e-18	3.38732e-05	0.000651446	0.00173575	0.00278183
10.8829	6.40071e-61	1.71544e-22	4.26211e-22	4.33288e-22	1.92043e-18	3.20387e-05	0.000640071	0.00171544	0.00275669
10.8949	6.28853e-61	1.69533e-22	4.23586e-22	4.30665e-22	3.34141e-18	3.01822e-05	0.000628853	0.00169533	0.00273173
10.9069	6.1779e-61	1.6754e-22	4.20978e-22	4.28102e-22	1.34701e-18	2.85883e-05	0.00061779	0.0016754	0.00270695
10.9189	6.06881e-61	1.65566e-22	4.18384e-22	4.25558e-22	3.89603e-19	2.71365e-05	0.000606881	0.00165566	0.00268235
10.9309	5.96123e-61	1.6361e-22	4.15806e-22	4.22979e-22	1.26782e-18	2.56864e-05	0.000596123	0.0016361	0.00265793
10.9429	5.85517e-61	1.61673e-22	4.13243e-22	4.2046e-22	8.90059e-19	2.41413e-05	0.000585517	0.00161673	0.00263369
10.955	5.75059e-61	1.59754e-22	4.10695e-22	4.17952e-22	1.39991e-18	2.25606e-05	0.000575059	0.00159754	0.00260963
10.967	5.64749e-61	1.57853e-22	4.08163e-22	4.15473e-22	7.98988e-19	2.06234e-05	0.000564749	0.00157853	0.00258574
10.979	5.54585e-61	1.5597e-22	4.05645e-22	4.12974e-22	1.22514e-18	1.69321e-05	0.000554585	0.0015597	0.00256203
10.991	5.44565e-61	1.54105e-22	4.03142e-22	4.10513e-22	9.40382e-19	1.19257e-05	0.000544565	0.00154105	0.0025385
11.003	5.34688e-61	1.52257e-22	4.00654e-22	4.08044e-22	5.55864e-19	6.68741e-06	0.000534688	0.00152257	0.00251513
11.015	5.24953e-61	1.50427e-22	3.98181e-22	4.05605e-22	5.11499e-19	2.8262e-06	0.000524953	0.00150427	0.00249194
11.027	5.15357e-61	1.48615e-22	3.95722e-22	4.03166e-22	6.01434e-19	9.2045e-07	0.000515357	0.00148615	0.00246892
11.039	5.059e-61	1.4682e-22	3.93278e-22	4.00735e-22	5.97044e-19	5.06418e-08	0.0005059	0.0014682	0.00244608
11.0511	4.96581e-61	1.45042e-22	3.90848e-22	3.98345e-22	2.84498e-19	-2.22959e-07	0.000496581	0.00145042	0.0024234
11.0631	4.87397e-61	1.43282e-22	3.88433e-22	3.95962e-22	3.32578e-19	-2.8521e-07	0.000487397	0.00143282	0.00240089
11.0751	4.78346e-61	1.41538e-22	3.86032e-22	3.9359e-22	3.28375e-20	-1.65037e-07	0.000478346	0.00141538	0.00237855
11.0871	4.69429e-61	1.39812e-22	3.83645e-22	3.9122e-22	2.2555e-19	-1.14293e-07	0.000469429	0.00139812	0.00235637
11.0991	4.60643e-61	1.38102e-22	3.81272e-22	3.88886e-22	4.4384e-19	-4.91166e-08	0.000460643	0.00138102	0.00233436
11.1111	4.51987e-61	1.36408e-22	3.78913e-22	3.86565e-22	2.43843e-19	-3.73116e-08	0.000451987	0.00136408	0.00231252
11.1231	4.43459e-61	1.34732e-22	3.76569e-22	3.84241e-22	1.35214e-19	-2.76388e-08	0.000443459	0.00134732	0.00229084
11.1351	4.35059e-61	1.33071e-22	3.74238e-22	3.81935e-22	1.38925e-19	-6.69151e-09	0.000435059	0.00133071	0.00226932
11.1471	4.26784e-61	1.31427e-22	3.71921e-22	3.79666e-22	1.23548e-19	8.6621e-10	0.000426784	0.00131427	0.00224797
11.1592	4.18633e-61	1.298e-22	3.69617e-22	3.77377e-22	1.41083e-19	2.12103e-08	0.000418633	0.001298	0.00222678
11.1712	4.10605e-61	1.28188e-22	3.67327e-22	3.75118e-22	-1.74932e-20	-2.27169e-09	0.000410605	0.00128188	0.00220574
11.1832	4.02699e-61	1.26592e-22	3.65051e-22	3.72865e-22	1.83504e-20	3.29718e-09	0.000402699	0.00126592	0.00218487
11.1952	3.94913e-61	1.25012e-22	3.62788e-22	3.70637e-22	-2.67959e-20	4.15302e-09	0.000394913	0.00125012	0.00216416
11.2072	3.87246e-61	1.23448e-22	3.60539e-22	3.68416e-22	1.98506e-20	3.45685e-09	0.000387246	0.00123448	0.0021436
11.2192	3.79697e-61	1.21899e-22	3.58302e-22	3.66206e-22	-3.43184e-20	-6.58206e-09	0.000379697	0.00121899	0.0021232
11.2312	3.72263e-61	1.20366e-22	3.5608e-22	3.64013e-22	-1.80977e-21	5.5495e-10	0.000372263	0.00120366	0.00210296
11.2432	3.64945e-61	1.18848e-22	3.5387e-22	3.61833e-22	-1.06187e-20	1.8326e-09	0.000364945	0.00118848	0.00208287
11.2553	3.5774e-61	1.17346e-22	3.51673e-22	3.59658e-22	-3.35089e-20	1.61321e-09	0.00035774	0.00117346	0.00206293
11.2673	3.50647e-61	1.15859e-22	3.49489e-22	3.57511e-22	-2.92389e-20	1.20517e-09	0.000350647	0.00115859	0.00204315
11.2793	3.43666e-61	1.14387e-22	3.47318e-22	3.55365e-22	-1.13223e-20	5.87173e-10	0.000343666	0.00114387	0.00202352
11.2913	3.36794e-61	1.12929e-22	3.4516e-22	3.53237e-22	-7.39489e-20	1.803e-10	0.000336794	0.00112929	0.00200404
11.3033	3.30031e-61	1.11487e-22	3.43015e-22	3.51122e-22	-9.41451e-20	1.92547e-10	0.000330031	0.00111487	0.00198471
11.3153	3.23374e-61	1.10059e-22	3.40882e-22	3.49018e-22	-9.09581e-20	-2.84559e-11	0.000323374	0.00110059	0.00196554
11.3273	3.16824e-61	1.08646e-22	3.38762e-22	3.46928e-22	-3.34761e-20	8.27989e-11	0.000316824	0.00108646	0.00194651
11.3393	3.10378e-61	1.07247e-22	3.36655e-22	3.44849e-22	-3.44041e-20	-8.27065e-11	0.000310378	0.00107247	0.00192763
11.3514	3.04036e-61	1.05863e-22	3.3456e-22	3.42782e-22	-4.58136e-20	-6.63866e-11	0.000304036	0.00105863	0.00190889
11.3634	2.97796e-61	1.04493e-22	3.32477e-22	3.40728e-22	-5.77417e-20	-5.40583e-11	0.000297796	0.00104493	0.0018903
11.3754	2.91657e-61	1.03137e-22	3.30407e-22	3.38691e-22	-5.18119e-20	-1.22367e-10	0.000291657	0.00103137	0.00187186
11.3874	2.85618e-61	1.01796e-22	3.28349e-22	3.36659e-22	-4.41958e-20	-1.10351e-10	0.000285618	0.00101796	0.00185356
11.3994	2.79677e-61	1.00468e-22	3.26303e-22	3.34642e-22	-2.6365e-20	-8.49391e-11	0.000279677	0.00100468	0.00183541
11.4114	2.73834e-61	9.9154e-23	3.24269e-22	3.32637e-22	-1.76713e-20	-8.44697e-11	0.000273834	0.00099154	0.0018174
11.4234	2.68087e-61	9.78539e-23	3.22247e-22	3.30645e-22	-2.04991e-21	-6.6252e-11	0.000268087	0.000978539	0.00179953
11.4354	2.62436e-61	9.65674e-23	3.20238e-22	3.28664e-22	-2.42681e-20	-5.06191e-11	0.000262436	0.000965674	0.0017818
11.4474	2.56878e-61	9.52944e-23	3.1824e-22	3.26695e-22	-2.74314e-20	-2.31259e-11	0.000256878	0.000952944	0.00176421
11.4595	2.51412e-61	9.40349e-23	3.16253e-22	3.24739e-22	-1.29187e-20	-3.66013e-11	0.000251412	0.000940349	0.00174676
11.4715	2.46039e-61	9.27887e-23	3.14279e-22	3.22793e-22	-8.03688e-21	-1.82154e-12	0.000246039	0.000927887	0.00172945
11.4835	2.40756e-61	9.15558e-23	3.12316e-22	3.20859e-22	-1.36958e-21	-4.23319e-11	0.000240756	0.000915558	0.00171228
11.4955	2.35562e-61	9.03359e-23	3.10365e-22	3.18937e-22	-1.63541e-20	-2.1492e-11	0.000235562	0.000903359	0.00169525
11.5075	2.30456e-61	8.91291e-23	3.08425e-22	3.17027e-22	-3.22502e-21	-1.63269e-11	0.000230456	0.000891291	0.00167835
11.5195	2.25438e-61	8.79352e-23	3.06497e-22	3.15128e-22	-2.12415e-21	-5.27121e-12	0.000225438	0.000879352	0.00166158
11.5315	2.20505e-61	8.67542e-23	3.0458e-22	3.1324e-22	-5.77891e-22	-6.00196e-12	0.000220505	0.000867542	0.00164496
11.5435	2.15657e-61	8.55858e-23	3.02675e-22	3.11363e-22	-2.98025e-21	-6.09819e-12	0.000215657	0.000855858	0.00162846
11.5556	2.10894e-61	8.44301e-23	3.00781e-22	3.09498e-22	-1.17904e-20	1.60643e-12	0.000210894	0.000844301	0.0016121
11.5676	2.06213e-61	8.32869e-23	2.98898e-22	3.07645e-22	-2.41811e-21	-1.22384e-12	0.000206213	0.000832869	0.00159587
11.5796	2.01613e-61	8.21561e-23	2.97026e-22	3.05801e-22	-5.99141e-21	1.39761e-12	0.000201613	0.000821561	0.00157977
11.5916	1.97095e-61	8.10376e-23	2.95165e-22	3.03969e-22	-2.73705e-21	2.16188e-12	0.000197095	0.000810376	0.0015638
11.6036	1.92655e-61	7.99313e-23	2.93315e-22	3.02149e-22	-4.25944e-21	3.30877e-14	0.000192655	0.000799313	0.00154797
11.6156	1.88295e-61	7.88372e-23	2.91477e-22	3.00338e-22	1.54047e-21	-2.84467e-13	0.000188295	0.000788372	0.00153226
11.6276	1.84012e-61	7.77551e-23	2.89649e-22	2.98539e-22	-1.96911e-21	2.37727e-12	0.000184012	0.000777551	0.00151668
11.6396	1.79805e-61	7.66849e-23	2.87831e-22	2.96751e-22	-1.27922e-21	1.97282e-12	0.000179805	0.000766849	0.00150122
11.6517	1.75674e-61	7.56265e-23	2.86025e-22	2.94974e-22	6.81195e-22	-3.14299e-12	0.000175674	0.000756265	0.0014859
11.6637	1.71618e-61	7.45799e-23	2.84229e-22	2.93206e-22	-1.14271e-21	-7.87266e-13	0.000171618	0.000745799	0.00147069
11.6757	1.67634e-61	7.35449e-23	2.82444e-22	2.9145e-22	-1.0547e-20	2.48794e-12	0.000167634	0.000735449	0.00145562
11.6877	1.63724e-61	7.25214e-23	2.80669e-22	2.89703e-22	2.56489e-21	5.90881e-13	0.000163724	0.000725214	0.00144067
11.6997	1.59885e-61	7.15094e-23	2.78905e-22	2.87968e-22	2.14766e-21	1.41488e-12	0.000159885	0.000715094	0.00142584
11.7117	1.56116e-61	7.05087e-23	2.77152e-22	2.86243e-22	1.98194e-21	8.14528e-13	0.000156116	0.000705087	0.00141114
11.7237	1.52417e-61	6.95193e-23	2.75408e-22	2.84528e-22	2.68154e-21	1.01598e-12	0.000152417	0.000695193	0.00139655
11.7357	1.48787e-61	6.85411e-23	2.73675e-22	2.82823e-22	2.2382e-21	3.33822e-13	0.000148787	0.000685411	0.00138209
11.7477	1.45224e-61	6.75739e-23	2.71953e-22	2.81129e-22	2.37722e-21	3.7028e-13	0.000145224	0.000675739	0.00136775
11.7598	1.41728e-61	6.66177e-23	2.7024e-22	2.79445e-22	3.78362e-21	3.82749e-13	0.000141728	0.000666177	0.00135353
11.7718	1.38298e-61	6.56724e-23	2.68538e-22	2.7777e-22	1.04023e-21	4.27358e-13	0.000138298	0.000656724	0.00133943
11.7838	1.34933e-61	6.47379e-23	2.66845e-22	2.76106e-22	2.95541e-22	5.81299e-13	0.000134933	0.000647379	0.00132545
11.7958	1.31632e-61	6.38141e-23	2.65163e-22	2.74452e-22	2.04416e-21	1.17291e-13	0.000131632	0.000638141	0.00131158
11.8078	1.28394e-61	6.29008e-23	2.6349e-22	2.72808e-22	1.43541e-21	2.86102e-13	0.000128393	0.000629008	0.00129783
11.8198	1.25218e-61	6.19982e-23	2.61828e-22	2.71173e-22	8.55881e-22	1.38261e-13	0.000125218	0.000619982	0.0012842
11.8318	1.22103e-61	6.11059e-23	2.60175e-22	2.69549e-22	1.7692e-21	9.5505e-14	0.000122103	0.000611059	0.00127068
11.8438	1.19049e-61	6.0224e-23	2.58532e-22	2.67934e-22	9.02973e-22	-2.95161e-14	0.000119049	0.00060224	0.00125728
11.8559	1.16054e-61	5.93523e-23	2.56899e-22	2.66328e-22	1.38317e-21	1.12165e-13	0.000116054	0.000593523	0.00124399
11.8679	1.13118e-61	5.84908e-23	2.55276e-22	2.64733e-22	1.75014e-21	-1.09461e-13	0.000113118	0.000584908	0.00123081
11.8799	1.1024e-61	5.76394e-23	2.53662e-22	2.63146e-22	1.20606e-21	3.99858e-16	0.00011024	0.000576394	0.00121775
11.8919	1.07419e-61	5.67979e-23	2.52057e-22	2.6157e-22	1.54746e-21	-1.97921e-14	0.000107419	0.000567979	0.0012048
11.9039	1.04654e-61	5.59664e-23	2.50462e-22	2.60003e-22	1.15743e-21	-4.2572e-14	0.000104654	0.000559664	0.00119196
11.9159	1.01944e-61	5.51446e-23	2.48877e-22	2.58445e-22	1.09605e-21	-3.34647e-14	0.000101944	0.000551446	0.00117923
11.9279	9.92893e-62	5.43326e-23	2.47301e-22	2.56896e-22	9.2729e-22	4.82332e-15	9.92893e-05	0.000543326	0.00116661
11.9399	9.66879e-62	5.35303e-23	2.45734e-22	2.55357e-22	6.62279e-22	-1.22157e-14	9.66879e-05	0.000535303	0.0011541
11.952	9.41394e-62	5.27375e-23	2.44177e-22	2.53827e-22	1.30133e-21	-3.50942e-14	9.41394e-05	0.000527375	0.00114169
11.964	9.1643e-62	5.19541e-23	2.42628e-22	2.52306e-22	7.37706e-22	-5.22918e-15	9.1643e-05	0.000519541	0.0011294
11.976	8.91979e-62	5.11802e-23	2.41089e-22	2.50794e-22	5.37647e-22	-1.3599e-14	8.91979e-05	0.000511802	0.00111721
11.988	8.68033e-62	5.04155e-23	2.39559e-22	2.49292e-22	5.99177e-22	2.28216e-14	8.68033e-05	0.000504155	0.00110513
12	8.44585e-62	4.96601e-23	2.38038e-22	2.47798e-22	7.87692e-22	-3.41879e-14	8.44585e-05	0.000496601	0.00109315

## Sheet: Fig 3e
X	Phi										T	N
0	1	1	1	1	1	1	1	1	1	1	0	0
0.035035	0.986661	0.999738	0.999995	1	1	1	1	1	1	1	1	0.715699
0.0700701	0.972429	0.999423	0.999988	1	1	1	1	1	1	1	5	2.74997
0.105105	0.957316	0.999048	0.999979	1	1	1	1	1	1	1	9	4.75
0.14014	0.941336	0.998609	0.999968	0.999999	1	1	1	1	1	1	13	6.75
0.175175	0.924509	0.998102	0.999954	0.999999	1	1	1	1	1	1	17	8.75
0.21021	0.906855	0.997521	0.999936	0.999998	1	1	1	1	1	1	21	10.75
0.245245	0.888399	0.99686	0.999916	0.999998	1	1	1	1	1	1	25	12.75
0.28028	0.869165	0.996116	0.999891	0.999997	1	1	1	1	1	1	29	14.75
0.315315	0.849185	0.995281	0.999862	0.999996	1	1	1	1	1	1	33	16.75
0.35035	0.828489	0.994351	0.999828	0.999995	1	1	1	1	1	1	37	18.75
0.385385	0.807111	0.99332	0.999788	0.999994	1	1	1	1	1	1
0.42042	0.785089	0.992182	0.999742	0.999992	1	1	1	1	1	1
0.455455	0.762461	0.990932	0.99969	0.99999	1	1	1	1	1	1
0.49049	0.739267	0.989563	0.99963	0.999988	1	1	1	1	1	1
0.525526	0.715551	0.988071	0.999563	0.999985	1	1	1	1	1	1
0.560561	0.691358	0.986449	0.999486	0.999982	0.999999	1	1	1	1	1
0.595596	0.666734	0.984691	0.9994	0.999979	0.999999	1	1	1	1	1
0.630631	0.641727	0.982792	0.999303	0.999975	0.999999	1	1	1	1	1
0.665666	0.616386	0.980747	0.999196	0.99997	0.999999	1	1	1	1	1
0.700701	0.590762	0.978548	0.999075	0.999964	0.999999	1	1	1	1	1
0.735736	0.564906	0.976192	0.998942	0.999958	0.999998	1	1	1	1	1
0.770771	0.538872	0.973671	0.998794	0.999951	0.999998	1	1	1	1	1
0.805806	0.512711	0.970982	0.998632	0.999943	0.999998	1	1	1	1	1
0.840841	0.486478	0.968118	0.998452	0.999934	0.999997	1	1	1	1	1
0.875876	0.460227	0.965074	0.998255	0.999924	0.999997	1	1	1	1	1
0.910911	0.434012	0.961845	0.99804	0.999913	0.999996	1	1	1	1	1
0.945946	0.407891	0.958427	0.997804	0.9999	0.999996	1	1	1	1	1
0.980981	0.382185	0.954814	0.997547	0.999886	0.999995	1	1	1	1	1
1.01602	1.83256e-05	0.951003	0.997267	0.99987	0.999994	1	1	1	1	1
1.05105	-4.01056e-08	0.946988	0.996962	0.999853	0.999994	1	1	1	1	1
1.08609	1.52748e-10	0.942766	0.996632	0.999833	0.999993	1	1	1	1	1
1.12112	-4.24153e-12	0.938333	0.996275	0.999812	0.999992	1	1	1	1	1
1.15616	2.66735e-13	0.933685	0.995889	0.999788	0.99999	1	1	1	1	1
1.19119	-3.34514e-14	0.928819	0.995473	0.999762	0.999989	1	1	1	1	1
1.22623	-4.30117e-15	0.923732	0.995025	0.999733	0.999987	0.999999	1	1	1	1
1.26126	-9.87582e-17	0.918421	0.994542	0.999701	0.999986	0.999999	1	1	1	1
1.2963	-1.28321e-17	0.912884	0.994025	0.999666	0.999984	0.999999	1	1	1	1
1.33133	2.41478e-18	0.907118	0.993469	0.999628	0.999981	0.999999	1	1	1	1
1.36637	1.50258e-19	0.901121	0.992875	0.999586	0.999979	0.999999	1	1	1	1
1.4014	1.03906e-19	0.894893	0.992239	0.999541	0.999976	0.999999	1	1	1	1
1.43644	9.99878e-20	0.888432	0.99156	0.999491	0.999973	0.999999	1	1	1	1
1.47147	8.67791e-20	0.881737	0.990837	0.999437	0.99997	0.999999	1	1	1	1
1.50651	8.77068e-20	0.874807	0.990065	0.999378	0.999966	0.999998	1	1	1	1
1.54154	8.62508e-20	0.867644	0.989245	0.999314	0.999962	0.999998	1	1	1	1
1.57658	8.60174e-20	0.860246	0.988373	0.999245	0.999958	0.999998	1	1	1	1
1.61161	8.52421e-20	0.852615	0.987448	0.99917	0.999953	0.999998	1	1	1	1
1.64665	8.44628e-20	0.844752	0.986467	0.999089	0.999948	0.999997	1	1	1	1
1.68168	8.36649e-20	0.836659	0.985429	0.999001	0.999942	0.999997	1	1	1	1
1.71672	8.28324e-20	0.828336	0.98433	0.998906	0.999935	0.999997	1	1	1	1
1.75175	8.19788e-20	0.819787	0.983169	0.998804	0.999928	0.999996	1	1	1	1
1.78679	8.11015e-20	0.811015	0.981943	0.998694	0.99992	0.999996	1	1	1	1
1.82182	8.02022e-20	0.802021	0.98065	0.998576	0.999912	0.999995	1	1	1	1
1.85686	7.92811e-20	0.792811	0.979288	0.998449	0.999903	0.999995	1	1	1	1
1.89189	7.83387e-20	0.783387	0.977854	0.998313	0.999892	0.999994	1	1	1	1
1.92693	7.73754e-20	0.773754	0.976347	0.998167	0.999881	0.999993	1	1	1	1
1.96196	7.63917e-20	0.763917	0.974763	0.99801	0.999869	0.999992	1	1	1	1
1.997	7.53881e-20	0.753881	0.973101	0.997843	0.999856	0.999992	1	1	1	1
2.03203	7.4365e-20	0.74365	0.971357	0.997664	0.999842	0.999991	0.999999	1	1	1
2.06707	7.33232e-20	0.733232	0.969531	0.997473	0.999827	0.99999	0.999999	1	1	1
2.1021	7.22631e-20	0.722631	0.967619	0.997269	0.99981	0.999988	0.999999	1	1	1
2.13714	7.11856e-20	0.711856	0.965618	0.997052	0.999793	0.999987	0.999999	1	1	1
2.17217	7.00911e-20	0.700911	0.963528	0.99682	0.999773	0.999986	0.999999	1	1	1
2.20721	6.89806e-20	0.689806	0.961345	0.996574	0.999752	0.999984	0.999999	1	1	1
2.24224	6.78546e-20	0.678546	0.959067	0.996312	0.99973	0.999983	0.999999	1	1	1
2.27728	6.67141e-20	0.667141	0.956693	0.996033	0.999705	0.999981	0.999999	1	1	1
2.31231	6.55597e-20	0.655597	0.954219	0.995738	0.999679	0.999979	0.999999	1	1	1
2.34735	6.43924e-20	0.643924	0.951644	0.995425	0.999651	0.999977	0.999999	1	1	1
2.38238	6.3213e-20	0.63213	0.948965	0.995093	0.99962	0.999975	0.999998	1	1	1
2.41742	6.20224e-20	0.620224	0.946181	0.994741	0.999587	0.999972	0.999998	1	1	1
2.45245	6.08216e-20	0.608216	0.943289	0.994369	0.999552	0.999969	0.999998	1	1	1
2.48749	5.96113e-20	0.596113	0.940288	0.993975	0.999515	0.999966	0.999998	1	1	1
2.52252	5.83927e-20	0.583927	0.937175	0.993559	0.999474	0.999963	0.999998	1	1	1
2.55756	5.71667e-20	0.571667	0.933949	0.99312	0.999431	0.99996	0.999997	1	1	1
2.59259	5.59342e-20	0.559342	0.930608	0.992657	0.999385	0.999956	0.999997	1	1	1
2.62763	5.46963e-20	0.546963	0.92715	0.992169	0.999335	0.999952	0.999997	1	1	1
2.66266	5.3454e-20	0.53454	0.923573	0.991654	0.999282	0.999947	0.999997	1	1	1
2.6977	5.22083e-20	0.522083	0.919877	0.991112	0.999226	0.999943	0.999996	1	1	1
2.73273	5.09602e-20	0.509602	0.916059	0.990542	0.999165	0.999938	0.999996	1	1	1
2.76777	4.97108e-20	0.497108	0.912119	0.989943	0.999101	0.999932	0.999995	1	1	1
2.8028	4.84611e-20	0.484611	0.908054	0.989313	0.999033	0.999926	0.999995	1	1	1
2.83784	4.72122e-20	0.472122	0.903864	0.988652	0.99896	0.99992	0.999995	1	1	1
2.87287	4.5965e-20	0.45965	0.899547	0.987958	0.998882	0.999913	0.999994	1	1	1
2.90791	4.47207e-20	0.447207	0.895103	0.98723	0.998799	0.999905	0.999993	1	1	1
2.94294	4.34803e-20	0.434803	0.890531	0.986467	0.998711	0.999897	0.999993	1	1	1
2.97798	4.22447e-20	0.422447	0.88583	0.985669	0.998618	0.999888	0.999992	0.999999	1	1
3.01301	4.10151e-20	0.410151	0.880999	0.984832	0.998519	0.999879	0.999991	0.999999	1	1
3.04805	3.97924e-20	0.397924	0.876038	0.983957	0.998414	0.999869	0.999991	0.999999	1	1
3.08308	3.85776e-20	0.385776	0.870946	0.983042	0.998302	0.999858	0.99999	0.999999	1	1
3.11812	3.73717e-20	0.373717	0.865723	0.982087	0.998184	0.999847	0.999989	0.999999	1	1
3.15315	3.61756e-20	0.361756	0.860369	0.981088	0.998059	0.999835	0.999988	0.999999	1	1
3.18819	3.49904e-20	0.349904	0.854883	0.980046	0.997927	0.999821	0.999987	0.999999	1	1
3.22322	3.38169e-20	0.338169	0.849267	0.97896	0.997787	0.999807	0.999985	0.999999	1	1
3.25826	3.26559e-20	0.326559	0.843519	0.977826	0.997639	0.999792	0.999984	0.999999	1	1
3.29329	3.15085e-20	0.315085	0.837641	0.976646	0.997482	0.999776	0.999983	0.999999	1	1
3.32833	3.03754e-20	0.303754	0.831632	0.975416	0.997317	0.999759	0.999981	0.999999	1	1
3.36336	2.92575e-20	0.292575	0.825495	0.974137	0.997143	0.999741	0.99998	0.999999	1	1
3.3984	2.81555e-20	0.281555	0.819228	0.972806	0.996959	0.999721	0.999978	0.999998	1	1
3.43343	2.70703e-20	0.270703	0.812833	0.971422	0.996765	0.9997	0.999976	0.999998	1	1
3.46847	2.60025e-20	0.260025	0.806312	0.969984	0.996561	0.999678	0.999974	0.999998	1	1
3.5035	2.49528e-20	0.249528	0.799665	0.96849	0.996346	0.999654	0.999972	0.999998	1	1
3.53854	2.39219e-20	0.239219	0.792893	0.966939	0.99612	0.999629	0.999969	0.999998	1	1
3.57357	2.29104e-20	0.229104	0.785999	0.965331	0.995882	0.999602	0.999967	0.999998	1	1
3.60861	2.1919e-20	0.21919	0.778983	0.963663	0.995632	0.999574	0.999964	0.999997	1	1
3.64364	2.09481e-20	0.209481	0.771848	0.961933	0.995369	0.999543	0.999961	0.999997	1	1
3.67868	1.99983e-20	0.199983	0.764595	0.960142	0.995093	0.999511	0.999958	0.999997	1	1
3.71371	1.907e-20	0.1907	0.757226	0.958288	0.994803	0.999477	0.999955	0.999997	1	1
3.74875	1.81637e-20	0.181637	0.749744	0.956368	0.994499	0.999441	0.999951	0.999996	1	1
3.78378	1.72798e-20	0.172798	0.742151	0.954383	0.99418	0.999402	0.999948	0.999996	1	1
3.81882	1.64187e-20	0.164187	0.734448	0.95233	0.993845	0.999361	0.999943	0.999996	1	1
3.85385	1.55805e-20	0.155805	0.72664	0.950208	0.993495	0.999318	0.999939	0.999995	1	1
3.88889	1.47657e-20	0.147657	0.718727	0.948017	0.993128	0.999272	0.999934	0.999995	1	1
3.92392	1.39744e-20	0.139744	0.710714	0.945754	0.992744	0.999224	0.999929	0.999994	1	1
3.95896	1.32069e-20	0.132069	0.702603	0.943419	0.992342	0.999173	0.999924	0.999994	1	1
3.99399	1.24632e-20	0.124632	0.694398	0.941011	0.991922	0.999119	0.999918	0.999993	1	1
4.02903	1.17435e-20	0.117435	0.686101	0.938528	0.991482	0.999061	0.999912	0.999993	0.999999	1
4.06406	1.10479e-20	0.110479	0.677715	0.935969	0.991023	0.999001	0.999906	0.999992	0.999999	1
4.0991	1.03764e-20	0.103764	0.669245	0.933333	0.990544	0.998937	0.999899	0.999992	0.999999	1
4.13413	9.72892e-21	0.0972892	0.660693	0.930619	0.990044	0.99887	0.999892	0.999991	0.999999	1
4.16917	9.10547e-21	0.0910547	0.652063	0.927827	0.989522	0.998798	0.999884	0.99999	0.999999	1
4.2042	8.50596e-21	0.0850596	0.64336	0.924954	0.988977	0.998723	0.999875	0.999989	0.999999	1
4.23924	7.93024e-21	0.0793024	0.634586	0.921999	0.988409	0.998644	0.999867	0.999988	0.999999	1
4.27427	7.37817e-21	0.0737817	0.625746	0.918963	0.987818	0.998561	0.999857	0.999988	0.999999	1
4.30931	6.84953e-21	0.0684953	0.616844	0.915844	0.987202	0.998473	0.999847	0.999987	0.999999	1
4.34434	6.34411e-21	0.0634411	0.607883	0.912641	0.98656	0.998381	0.999836	0.999986	0.999999	1
4.37938	5.86163e-21	0.0586163	0.598869	0.909354	0.985893	0.998284	0.999825	0.999984	0.999999	1
4.41441	5.40179e-21	0.0540179	0.589805	0.905981	0.985198	0.998182	0.999813	0.999983	0.999999	1
4.44945	4.96428e-21	0.0496428	0.580695	0.902521	0.984476	0.998074	0.9998	0.999982	0.999999	1
4.48448	4.54872e-21	0.0454872	0.571544	0.898975	0.983725	0.997961	0.999787	0.999981	0.999998	1
4.51952	4.15473e-21	0.0415473	0.562357	0.895342	0.982945	0.997843	0.999773	0.999979	0.999998	1
4.55455	3.7819e-21	0.037819	0.553137	0.89162	0.982135	0.997718	0.999757	0.999978	0.999998	1
4.58959	3.42979e-21	0.0342979	0.54389	0.887809	0.981295	0.997587	0.999741	0.999976	0.999998	1
4.62462	3.09794e-21	0.0309794	0.534619	0.88391	0.980422	0.99745	0.999724	0.999974	0.999998	1
4.65966	2.78587e-21	0.0278587	0.52533	0.87992	0.979517	0.997306	0.999706	0.999972	0.999998	1
4.69469	2.49307e-21	0.0249308	0.516027	0.875841	0.978578	0.997156	0.999687	0.99997	0.999997	1
4.72973	2.21901e-21	0.0221901	0.506715	0.871671	0.977605	0.996998	0.999667	0.999968	0.999997	1
4.76476	1.96317e-21	0.0196313	0.497398	0.867411	0.976597	0.996832	0.999646	0.999966	0.999997	1
4.7998	1.72498e-21	0.0172494	0.488082	0.86306	0.975553	0.996659	0.999623	0.999963	0.999997	1
4.83483	1.50387e-21	0.0150401	0.478769	0.858618	0.974472	0.996477	0.999599	0.999961	0.999997	1
4.86987	1.29926e-21	0.0129972	0.469467	0.854084	0.973353	0.996288	0.999574	0.999958	0.999996	1
4.9049	1.11056e-21	0.0111027	0.460178	0.84946	0.972196	0.996089	0.999547	0.999955	0.999996	1
4.93994	9.3718e-22	0.00933175	0.450907	0.844745	0.970999	0.995881	0.999519	0.999952	0.999996	1
4.97497	7.7891e-22	0.00813136	0.44166	0.839939	0.969762	0.995665	0.99949	0.999948	0.999995	1
5.01001	-9.58468e-25	0.000447863	0.432441	0.835042	0.968484	0.995438	0.999459	0.999945	0.999995	1
5.04505	-4.77334e-28	-2.34476e-05	0.423254	0.830054	0.967163	0.995201	0.999426	0.999941	0.999995	1
5.08008	-2.32845e-30	1.12285e-06	0.414104	0.824976	0.965799	0.994954	0.999391	0.999937	0.999994	1
5.11512	-2.76122e-32	4.7624e-07	0.404995	0.819809	0.964392	0.994696	0.999355	0.999933	0.999994	0.999999
5.15015	1.53177e-33	4.04796e-08	0.395931	0.814552	0.962939	0.994427	0.999316	0.999928	0.999993	0.999999
5.18519	-1.64554e-34	-1.89693e-08	0.386918	0.809206	0.961441	0.994147	0.999276	0.999923	0.999993	0.999999
5.22022	7.5501e-36	-9.2508e-09	0.377959	0.803772	0.959896	0.993854	0.999233	0.999918	0.999992	0.999999
5.25526	1.17962e-36	-7.93607e-10	0.369058	0.79825	0.958304	0.993549	0.999189	0.999913	0.999992	0.999999
5.29029	-1.09326e-37	3.58861e-10	0.36022	0.792642	0.956663	0.993232	0.999142	0.999907	0.999991	0.999999
5.32533	2.2881e-38	2.63027e-10	0.351449	0.786947	0.954974	0.992901	0.999092	0.999901	0.99999	0.999999
5.36036	3.32588e-39	1.21849e-10	0.342748	0.781167	0.953234	0.992557	0.999041	0.999895	0.99999	0.999999
5.3954	3.01669e-39	9.88026e-12	0.334122	0.775303	0.951443	0.992199	0.998986	0.999888	0.999989	0.999999
5.43043	3.27148e-39	-9.48564e-12	0.325574	0.769355	0.9496	0.991826	0.998929	0.999881	0.999988	0.999999
5.46547	3.18409e-39	-6.74278e-12	0.317107	0.763326	0.947704	0.991439	0.998869	0.999873	0.999987	0.999999
5.5005	3.08547e-39	-2.42634e-12	0.308727	0.757215	0.945755	0.991036	0.998806	0.999865	0.999987	0.999999
5.53554	3.00365e-39	-2.55324e-12	0.300435	0.751024	0.943752	0.990617	0.99874	0.999856	0.999986	0.999999
5.57057	2.92272e-39	-3.071e-13	0.292235	0.744755	0.941694	0.990182	0.998671	0.999847	0.999985	0.999999
5.60561	2.84127e-39	1.17248e-13	0.284131	0.738409	0.939579	0.98973	0.998598	0.999838	0.999984	0.999998
5.64064	2.76124e-39	1.55073e-13	0.276126	0.731987	0.937408	0.989261	0.998522	0.999828	0.999982	0.999998
5.67568	2.68222e-39	8.09552e-14	0.268222	0.725491	0.93518	0.988774	0.998442	0.999817	0.999981	0.999998
5.71071	2.60425e-39	4.12811e-14	0.260423	0.718922	0.932893	0.988269	0.998359	0.999806	0.99998	0.999998
5.74575	2.5273e-39	3.22326e-14	0.252731	0.712282	0.930547	0.987746	0.998272	0.999794	0.999979	0.999998
5.78078	2.45149e-39	6.67026e-15	0.245149	0.705573	0.928142	0.987202	0.99818	0.999782	0.999977	0.999998
5.81582	2.37679e-39	-4.68359e-14	0.237679	0.698796	0.925676	0.986639	0.998085	0.999769	0.999976	0.999998
5.85085	2.30324e-39	-3.54886e-15	0.230324	0.691953	0.923149	0.986056	0.997985	0.999755	0.999974	0.999998
5.88589	2.23085e-39	-2.50038e-15	0.223085	0.685046	0.92056	0.985452	0.997881	0.99974	0.999972	0.999997
5.92092	2.15966e-39	-1.85606e-15	0.215966	0.678078	0.917908	0.984826	0.997771	0.999725	0.99997	0.999997
5.95596	2.08967e-39	-9.35846e-16	0.208967	0.671049	0.915194	0.984178	0.997657	0.999709	0.999968	0.999997
5.99099	2.02091e-39	9.14056e-17	0.202091	0.663962	0.912416	0.983507	0.997538	0.999692	0.999966	0.999997
6.02603	1.95339e-39	-1.88668e-16	0.195339	0.65682	0.909573	0.982814	0.997414	0.999674	0.999964	0.999996
6.06106	1.88713e-39	-1.87044e-17	0.188713	0.649624	0.906666	0.982096	0.997284	0.999655	0.999962	0.999996
6.0961	1.82214e-39	1.06055e-16	0.182214	0.642376	0.903693	0.981354	0.997149	0.999635	0.999959	0.999996
6.13113	1.75844e-39	6.40435e-17	0.175844	0.63508	0.900655	0.980588	0.997008	0.999614	0.999957	0.999996
6.16617	1.69602e-39	4.41072e-18	0.169602	0.627736	0.89755	0.979795	0.996861	0.999592	0.999954	0.999995
6.2012	1.63491e-39	2.59241e-17	0.163491	0.620348	0.894379	0.978977	0.996707	0.99957	0.999951	0.999995
6.23624	1.57512e-39	1.18317e-17	0.157512	0.612918	0.89114	0.978132	0.996547	0.999545	0.999948	0.999995
6.27127	1.51663e-39	4.52711e-19	0.151663	0.605448	0.887833	0.977259	0.996381	0.99952	0.999945	0.999994
6.30631	1.45947e-39	-3.1811e-18	0.145947	0.597941	0.884459	0.976358	0.996207	0.999493	0.999941	0.999994
6.34134	1.40364e-39	-8.45742e-19	0.140364	0.590399	0.881016	0.975429	0.996026	0.999466	0.999938	0.999994
6.37638	1.34913e-39	-2.47702e-18	0.134913	0.582825	0.877505	0.974471	0.995838	0.999436	0.999934	0.999993
6.41141	1.29595e-39	-1.43637e-18	0.129595	0.575221	0.873925	0.973482	0.995643	0.999406	0.99993	0.999993
6.44645	1.2441e-39	-1.38717e-19	0.12441	0.567591	0.870276	0.972463	0.995439	0.999373	0.999926	0.999992
6.48148	1.19358e-39	4.39206e-20	0.119358	0.559936	0.866557	0.971413	0.995227	0.99934	0.999921	0.999992
6.51652	1.14438e-39	-1.1549e-19	0.114438	0.552259	0.862769	0.970331	0.995007	0.999304	0.999916	0.999991
6.55155	1.0965e-39	4.14785e-20	0.10965	0.544563	0.858911	0.969217	0.994778	0.999267	0.999911	0.99999
6.58659	1.04994e-39	2.05066e-19	0.104994	0.536851	0.854984	0.96807	0.99454	0.999228	0.999906	0.99999
6.62162	1.00468e-39	5.12242e-20	0.100468	0.529126	0.850987	0.966889	0.994293	0.999188	0.9999	0.999989
6.65666	9.60716e-40	1.23186e-19	0.0960716	0.521389	0.846921	0.965673	0.994037	0.999145	0.999895	0.999989
6.69169	9.18046e-40	1.50013e-19	0.0918046	0.513645	0.842784	0.964423	0.99377	0.999101	0.999888	0.999988
6.72673	8.76656e-40	8.98058e-20	0.0876656	0.505895	0.838578	0.963137	0.993494	0.999054	0.999882	0.999987
6.76176	8.36534e-40	9.90866e-20	0.0836534	0.498142	0.834303	0.961815	0.993207	0.999005	0.999875	0.999986
6.7968	7.97669e-40	1.02562e-19	0.0797669	0.49039	0.829958	0.960455	0.992909	0.998955	0.999868	0.999985
6.83183	7.60047e-40	1.00666e-19	0.0760047	0.48264	0.825544	0.959058	0.9926	0.998901	0.99986	0.999984
6.86687	7.23654e-40	9.523e-20	0.0723654	0.474897	0.821061	0.957623	0.99228	0.998846	0.999852	0.999983
6.9019	6.88476e-40	9.58246e-20	0.0688476	0.467161	0.816509	0.956149	0.991948	0.998788	0.999844	0.999982
6.93694	6.54495e-40	9.74045e-20	0.0654495	0.459437	0.811889	0.954636	0.991604	0.998727	0.999835	0.999981
6.97197	6.21695e-40	9.71029e-20	0.0621695	0.451726	0.8072	0.953082	0.991248	0.998664	0.999826	0.99998
7.00701	5.90059e-40	9.8692e-20	0.0590059	0.444033	0.802444	0.951488	0.990879	0.998598	0.999816	0.999979
7.04204	5.59568e-40	9.90718e-20	0.0559568	0.436358	0.797621	0.949852	0.990497	0.998529	0.999806	0.999977
7.07708	5.30204e-40	9.91264e-20	0.0530204	0.428706	0.792731	0.948174	0.990102	0.998457	0.999795	0.999976
7.11211	5.01946e-40	9.90123e-20	0.0501946	0.421078	0.787775	0.946454	0.989692	0.998382	0.999783	0.999975
7.14715	4.74774e-40	9.88956e-20	0.0474774	0.413477	0.782753	0.94469	0.989269	0.998303	0.999772	0.999973
7.18218	4.48668e-40	9.88949e-20	0.0448668	0.405906	0.777666	0.942882	0.988831	0.998222	0.999759	0.999971
7.21722	4.23606e-40	9.88141e-20	0.0423606	0.398368	0.772515	0.94103	0.988378	0.998137	0.999746	0.99997
7.25225	3.99566e-40	9.88866e-20	0.0399566	0.390865	0.767299	0.939133	0.98791	0.998048	0.999732	0.999968
7.28729	3.76526e-40	9.87249e-20	0.0376526	0.3834	0.762021	0.937191	0.987426	0.997956	0.999718	0.999966
7.32232	3.54464e-40	9.8726e-20	0.0354464	0.375974	0.756681	0.935202	0.986926	0.99786	0.999703	0.999964
7.35736	3.33355e-40	9.86511e-20	0.0333355	0.368591	0.751279	0.933167	0.986409	0.99776	0.999687	0.999962
7.39239	3.13178e-40	9.86052e-20	0.0313178	0.361253	0.745817	0.931084	0.985876	0.997656	0.99967	0.999959
7.42743	2.93908e-40	9.85337e-20	0.0293908	0.353962	0.740294	0.928953	0.985325	0.997547	0.999653	0.999957
7.46246	2.75521e-40	9.84788e-20	0.0275521	0.346721	0.734713	0.926774	0.984756	0.997435	0.999635	0.999954
7.4975	2.57994e-40	9.84121e-20	0.0257994	0.339532	0.729075	0.924546	0.984169	0.997318	0.999615	0.999952
7.53253	2.41303e-40	9.83475e-20	0.0241303	0.332396	0.723379	0.922269	0.983564	0.997196	0.999595	0.999949
7.56757	2.25422e-40	9.82876e-20	0.0225422	0.325317	0.717628	0.919942	0.982939	0.997069	0.999575	0.999946
7.6026	2.10329e-40	9.82265e-20	0.0210329	0.318297	0.711823	0.917565	0.982295	0.996937	0.999553	0.999943
7.63764	1.95999e-40	9.81607e-20	0.0195999	0.311337	0.705964	0.915136	0.981631	0.9968	0.99953	0.99994
7.67267	1.82407e-40	9.80951e-20	0.0182407	0.304439	0.700052	0.912657	0.980947	0.996658	0.999506	0.999936
7.70771	1.6953e-40	9.80245e-20	0.016953	0.297605	0.69409	0.910126	0.980242	0.996511	0.999481	0.999933
7.74274	1.57343e-40	9.79518e-20	0.0157343	0.290838	0.688077	0.907542	0.979515	0.996357	0.999455	0.999929
7.77778	1.45823e-40	9.78774e-20	0.0145823	0.284139	0.682017	0.904906	0.978767	0.996198	0.999427	0.999925
7.81281	1.34945e-40	9.77991e-20	0.0134945	0.27751	0.675909	0.902218	0.977997	0.996033	0.999399	0.999921
7.84785	1.24687e-40	9.77206e-20	0.0124687	0.270953	0.669755	0.899475	0.977203	0.995862	0.999369	0.999916
7.88288	1.15024e-40	9.76388e-20	0.0115024	0.264468	0.663557	0.89668	0.976387	0.995684	0.999338	0.999912
7.91792	1.05935e-40	9.75547e-20	0.0105935	0.258059	0.657315	0.89383	0.975547	0.9955	0.999305	0.999907
7.95295	9.7395e-41	9.74683e-20	0.0097395	0.251726	0.651033	0.890926	0.974683	0.995309	0.999271	0.999902
7.98799	8.93828e-41	9.73797e-20	0.00893828	0.24547	0.64471	0.887967	0.973794	0.99511	0.999236	0.999896
8.02302	8.18761e-41	9.72882e-20	0.00818761	0.239294	0.638348	0.884954	0.972881	0.994905	0.999199	0.999891
8.05806	7.4853e-41	9.71942e-20	0.0074853	0.233198	0.63195	0.881885	0.971941	0.994693	0.99916	0.999885
8.09309	6.82922e-41	9.70975e-20	0.00682922	0.227184	0.625516	0.878761	0.970976	0.994472	0.99912	0.999879
8.12813	6.21728e-41	9.69984e-20	0.00621728	0.221252	0.619048	0.875581	0.969984	0.994244	0.999078	0.999872
8.16316	5.64741e-41	9.68964e-20	0.00564741	0.215404	0.612548	0.872346	0.968965	0.994008	0.999034	0.999865
8.1982	5.1176e-41	9.67918e-20	0.0051176	0.209642	0.606017	0.869054	0.967918	0.993763	0.998988	0.999858
8.23323	4.6259e-41	9.66843e-20	0.0046259	0.203965	0.599458	0.865707	0.966844	0.99351	0.998941	0.999851
8.26827	4.17039e-41	9.6574e-20	0.00417039	0.198375	0.592871	0.862303	0.965741	0.993248	0.998891	0.999843
8.3033	3.74919e-41	9.64609e-20	0.00374919	0.192872	0.586259	0.858843	0.964608	0.992978	0.99884	0.999835
8.33834	3.36048e-41	9.63447e-20	0.00336049	0.187458	0.579623	0.855327	0.963447	0.992697	0.998786	0.999826
8.37337	3.00252e-41	9.62255e-20	0.00300252	0.182133	0.572966	0.851754	0.962255	0.992408	0.99873	0.999817
8.40841	2.67356e-41	9.61033e-20	0.00267356	0.176897	0.566288	0.848125	0.961033	0.992108	0.998672	0.999807
8.44344	2.37196e-41	9.5978e-20	0.00237196	0.171751	0.559591	0.844439	0.95978	0.991799	0.998611	0.999798
8.47848	2.09611e-41	9.58495e-20	0.0020961	0.166696	0.552878	0.840697	0.958495	0.991479	0.998548	0.999787
8.51351	1.84444e-41	9.57179e-20	0.00184443	0.161731	0.546151	0.836898	0.957179	0.991149	0.998483	0.999776
8.54855	1.61546e-41	9.5583e-20	0.00161544	0.156858	0.53941	0.833043	0.955829	0.990808	0.998415	0.999765
8.58358	1.40772e-41	9.54447e-20	0.00140771	0.152076	0.532658	0.829132	0.954447	0.990456	0.998344	0.999753
8.61862	1.21983e-41	9.53032e-20	0.00121983	0.147386	0.525897	0.825164	0.953032	0.990092	0.99827	0.999741
8.65365	1.05044e-41	9.51582e-20	0.00105048	0.142788	0.519128	0.821141	0.951582	0.989717	0.998194	0.999728
8.68869	8.98286e-42	9.50098e-20	0.000898354	0.138281	0.512354	0.817062	0.950098	0.989329	0.998114	0.999714
8.72372	7.62123e-42	9.4858e-20	0.000762207	0.133866	0.505577	0.812928	0.94858	0.98893	0.998032	0.9997
8.75876	6.4078e-42	9.47025e-20	0.000640792	0.129542	0.498797	0.808738	0.947025	0.988518	0.997946	0.999685
8.79379	5.33132e-42	9.45435e-20	0.000532951	0.12531	0.492018	0.804493	0.945435	0.988093	0.997857	0.99967
8.82883	4.38111e-42	9.43809e-20	0.000437639	0.12117	0.48524	0.800193	0.943809	0.987654	0.997764	0.999654
8.86386	3.54696e-42	9.42146e-20	0.000354148	0.11712	0.478467	0.795839	0.942146	0.987203	0.997669	0.999637
8.8989	2.81922e-42	9.40445e-20	0.000282583	0.113161	0.471699	0.791431	0.940445	0.986737	0.997569	0.999619
8.93393	2.18872e-42	9.38707e-20	0.0002227	0.109292	0.464938	0.786969	0.938707	0.986257	0.997466	0.999601
8.96897	1.64695e-42	9.36931e-20	0.000162744	0.105513	0.458187	0.782454	0.936931	0.985763	0.997359	0.999581
9.004	6.91838e-46	9.35116e-20	4.9368e-05	0.101823	0.451447	0.777886	0.935116	0.985254	0.997248	0.999561
9.03904	-5.38899e-48	9.33262e-20	-2.05191e-06	0.0982219	0.44472	0.773265	0.933262	0.98473	0.997132	0.999541
9.07407	1.61029e-50	9.31368e-20	-1.18958e-06	0.0947089	0.438008	0.768593	0.931368	0.984191	0.997013	0.999519
9.10911	-4.23415e-52	9.29435e-20	-1.03354e-07	0.0912833	0.431313	0.763869	0.929435	0.983635	0.996889	0.999496
9.14414	1.56192e-53	9.27462e-20	7.675e-08	0.0879444	0.424637	0.759094	0.927462	0.983064	0.996761	0.999472
9.17918	-7.40883e-55	9.25447e-20	4.8546e-08	0.0846915	0.417981	0.754269	0.925447	0.982476	0.996628	0.999448
9.21421	5.42006e-56	9.23392e-20	1.73087e-08	0.0815238	0.411346	0.749395	0.923392	0.981871	0.996491	0.999422
9.24925	4.65109e-58	9.21295e-20	2.99582e-09	0.0784403	0.404736	0.744471	0.921295	0.981249	0.996348	0.999395
9.28428	-5.07763e-58	9.19156e-20	-1.14699e-09	0.0754403	0.398152	0.739499	0.919156	0.980609	0.996201	0.999367
9.31932	1.98714e-58	9.16975e-20	-1.79113e-09	0.0725227	0.391594	0.73448	0.916975	0.979952	0.996048	0.999338
9.35435	7.01232e-59	9.14752e-20	-9.70753e-10	0.0696866	0.385066	0.729413	0.914752	0.979276	0.99589	0.999308
9.38939	6.57784e-59	9.12485e-20	-5.30877e-10	0.066931	0.378569	0.7243	0.912485	0.978582	0.995727	0.999277
9.42442	6.40636e-59	9.10175e-20	-1.25456e-10	0.0642549	0.372103	0.719142	0.910175	0.977868	0.995558	0.999244
9.45946	6.17161e-59	9.07822e-20	-1.1128e-11	0.0616571	0.365672	0.713939	0.907822	0.977135	0.995383	0.99921
9.49449	5.91001e-59	9.05425e-20	4.03175e-11	0.0591366	0.359277	0.708692	0.905425	0.976383	0.995202	0.999174
9.52953	5.66841e-59	9.02983e-20	4.1891e-11	0.0566921	0.352919	0.703402	0.902983	0.97561	0.995015	0.999138
9.56456	5.43243e-59	9.00497e-20	2.85065e-11	0.0543227	0.346599	0.69807	0.900497	0.974816	0.994822	0.999099
9.5996	5.2027e-59	8.97966e-20	1.58888e-11	0.052027	0.34032	0.692697	0.897966	0.974002	0.994622	0.999059
9.63463	4.98037e-59	8.95389e-20	8.75947e-12	0.0498038	0.334082	0.687283	0.895389	0.973167	0.994416	0.999018
9.66967	4.7652e-59	8.92768e-20	3.38126e-12	0.047652	0.327888	0.68183	0.892768	0.97231	0.994203	0.998975
9.7047	4.55702e-59	8.90101e-20	1.40864e-13	0.0455702	0.321738	0.676339	0.890101	0.97143	0.993982	0.99893
9.73974	4.35572e-59	8.87388e-20	-9.62215e-13	0.0435572	0.315635	0.67081	0.887388	0.970529	0.993755	0.998883
9.77477	4.16116e-59	8.84629e-20	-8.40401e-13	0.0416116	0.309579	0.665245	0.884629	0.969604	0.99352	0.998835
9.80981	3.97323e-59	8.81823e-20	-4.59539e-13	0.0397323	0.303572	0.659645	0.881823	0.968656	0.993278	0.998785
9.84484	3.79178e-59	8.78972e-20	-6.45571e-13	0.0379178	0.297614	0.65401	0.878972	0.967685	0.993028	0.998733
9.87988	3.61668e-59	8.76073e-20	-4.69997e-13	0.0361668	0.291708	0.648342	0.876073	0.966689	0.99277	0.998679
9.91491	3.44779e-59	8.73128e-20	-2.22073e-13	0.0344779	0.285855	0.642641	0.873128	0.965669	0.992503	0.998623
9.94995	3.285e-59	8.70136e-20	-1.2355e-13	0.03285	0.280055	0.63691	0.870136	0.964625	0.992229	0.998564
9.98498	3.12814e-59	8.67097e-20	-3.15528e-14	0.0312814	0.27431	0.631149	0.867097	0.963555	0.991946	0.998504
10.02	2.97711e-59	8.6401e-20	1.20837e-14	0.0297711	0.268621	0.625359	0.86401	0.962459	0.991654	0.998441
10.0551	2.83174e-59	8.60877e-20	1.43348e-14	0.0283174	0.262989	0.619542	0.860877	0.961337	0.991353	0.998376
10.0901	2.69192e-59	8.57696e-20	2.54528e-14	0.0269192	0.257415	0.613698	0.857696	0.960189	0.991042	0.998309
10.1251	2.5575e-59	8.54468e-20	1.60991e-14	0.025575	0.251901	0.60783	0.854468	0.959015	0.990723	0.998239
10.1602	2.42834e-59	8.51192e-20	1.45908e-14	0.0242834	0.246446	0.601937	0.851192	0.957813	0.990393	0.998166
10.1952	2.30432e-59	8.47869e-20	8.29497e-15	0.0230432	0.241052	0.596022	0.847869	0.956583	0.990054	0.998091
10.2302	2.18529e-59	8.44498e-20	5.48084e-15	0.0218529	0.235719	0.590085	0.844498	0.955326	0.989704	0.998013
10.2653	2.07112e-59	8.4108e-20	2.85708e-15	0.0207112	0.23045	0.584128	0.84108	0.95404	0.989344	0.997933
10.3003	1.96168e-59	8.37615e-20	1.52412e-15	0.0196168	0.225243	0.578152	0.837615	0.952725	0.988974	0.997849
10.3353	1.85683e-59	8.34102e-20	7.96829e-16	0.0185683	0.220101	0.572159	0.834102	0.951381	0.988593	0.997763
10.3704	1.75644e-59	8.30542e-20	-4.59389e-16	0.0175644	0.215023	0.566149	0.830542	0.950008	0.9882	0.997673
10.4054	1.66039e-59	8.26934e-20	-7.05077e-16	0.0166039	0.210011	0.560125	0.826934	0.948604	0.987796	0.99758
10.4404	1.56853e-59	8.2328e-20	-5.66976e-16	0.0156853	0.205065	0.554087	0.82328	0.947171	0.987381	0.997485
10.4755	1.48075e-59	8.19578e-20	-4.89445e-16	0.0148075	0.200185	0.548036	0.819578	0.945706	0.986953	0.997385
10.5105	1.39691e-59	8.1583e-20	-2.11479e-16	0.0139691	0.195373	0.541975	0.81583	0.944211	0.986514	0.997282
10.5455	1.31688e-59	8.12035e-20	-3.09857e-16	0.0131688	0.190628	0.535904	0.812035	0.942684	0.986062	0.997176
10.5806	1.24056e-59	8.08194e-20	-1.9962e-16	0.0124056	0.185951	0.529825	0.808194	0.941125	0.985597	0.997066
10.6156	1.1678e-59	8.04306e-20	-1.19549e-16	0.011678	0.181343	0.523739	0.804306	0.939534	0.985119	0.996952
10.6507	1.0985e-59	8.00372e-20	-3.50341e-17	0.010985	0.176803	0.517648	0.800372	0.937911	0.984629	0.996835
10.6857	1.03253e-59	7.96392e-20	-2.22603e-17	0.0103253	0.172332	0.511552	0.796392	0.936255	0.984124	0.996713
10.7207	9.69772e-60	7.92367e-20	1.14789e-17	0.00969772	0.167931	0.505454	0.792367	0.934565	0.983606	0.996588
10.7558	9.10117e-60	7.88296e-20	3.16079e-18	0.00910117	0.163599	0.499354	0.788296	0.932842	0.983074	0.996458
10.7908	8.53451e-60	7.84181e-20	1.43884e-17	0.00853451	0.159337	0.493254	0.784181	0.931085	0.982528	0.996324
10.8258	7.99662e-60	7.80021e-20	1.82592e-17	0.00799662	0.155144	0.487155	0.780021	0.929294	0.981967	0.996185
10.8609	7.48641e-60	7.75816e-20	5.92634e-18	0.00748641	0.151022	0.48106	0.775816	0.927468	0.981391	0.996042
10.8959	7.00284e-60	7.71568e-20	9.11361e-18	0.00700284	0.14697	0.474968	0.771568	0.925607	0.980799	0.995894
10.9309	6.54484e-60	7.67275e-20	7.48478e-18	0.00654484	0.142988	0.468882	0.767275	0.923711	0.980193	0.995741
10.966	6.11142e-60	7.6294e-20	4.9405e-18	0.00611142	0.139076	0.462803	0.76294	0.921779	0.97957	0.995584
11.001	5.70156e-60	7.58562e-20	2.96595e-18	0.00570156	0.135233	0.456732	0.758562	0.919811	0.978932	0.995421
11.036	5.3143e-60	7.54142e-20	2.6756e-18	0.0053143	0.131461	0.45067	0.754142	0.917807	0.978277	0.995253
11.0711	4.94869e-60	7.4968e-20	1.29512e-18	0.00494869	0.127759	0.44462	0.74968	0.915767	0.977605	0.99508
11.1061	4.60382e-60	7.45176e-20	-1.69983e-18	0.00460382	0.124126	0.438581	0.745176	0.91369	0.976916	0.994901
11.1411	4.27877e-60	7.40632e-20	2.22422e-19	0.00427877	0.120562	0.432557	0.740632	0.911575	0.97621	0.994717
11.1762	3.97267e-60	7.36047e-20	5.40574e-20	0.00397267	0.117068	0.426547	0.736047	0.909424	0.975487	0.994527
11.2112	3.68468e-60	7.31423e-20	1.36402e-19	0.00368468	0.113643	0.420553	0.731423	0.907234	0.974745	0.994331
11.2462	3.41396e-60	7.26759e-20	1.94766e-19	0.00341396	0.110286	0.414577	0.726759	0.905007	0.973985	0.994129
11.2813	3.15971e-60	7.22057e-20	1.60458e-20	0.00315971	0.106998	0.40862	0.722057	0.902742	0.973207	0.99392
11.3163	2.92115e-60	7.17317e-20	-1.53066e-19	0.00292115	0.103777	0.402683	0.717317	0.900439	0.97241	0.993706
11.3514	2.69754e-60	7.12539e-20	-2.14008e-19	0.00269754	0.100624	0.396767	0.712539	0.898097	0.971593	0.993484
11.3864	2.48813e-60	7.07724e-20	4.34952e-20	0.00248813	0.0975379	0.390874	0.707724	0.895716	0.970757	0.993257
11.4214	2.29223e-60	7.02873e-20	-6.2307e-20	0.00229223	0.0945185	0.385005	0.702873	0.893296	0.969901	0.993022
11.4565	2.10915e-60	6.97987e-20	3.02678e-20	0.00210915	0.0915652	0.379161	0.697987	0.890837	0.969025	0.99278
11.4915	1.93822e-60	6.93066e-20	7.91931e-20	0.00193822	0.0886776	0.373344	0.693066	0.888338	0.968129	0.992531
11.5265	1.77883e-60	6.88111e-20	8.5338e-20	0.00177883	0.085855	0.367554	0.688111	0.8858	0.967212	0.992275
11.5616	1.63034e-60	6.83123e-20	9.60941e-20	0.00163034	0.0830969	0.361793	0.683123	0.883222	0.966273	0.992011
11.5966	1.49217e-60	6.78102e-20	1.03919e-19	0.00149217	0.0804028	0.356061	0.678102	0.880604	0.965313	0.991739
11.6316	1.36376e-60	6.73049e-20	1.04736e-19	0.00136376	0.0777719	0.350361	0.673049	0.877946	0.964332	0.99146
11.6667	1.24456e-60	6.67965e-20	1.18241e-19	0.00124456	0.0752037	0.344693	0.667965	0.875248	0.963328	0.991172
11.7017	1.13403e-60	6.62851e-20	1.19234e-19	0.00113403	0.0726975	0.339058	0.662851	0.87251	0.962302	0.990876
11.7367	1.03169e-60	6.57707e-20	1.0368e-19	0.00103169	0.0702527	0.333457	0.657707	0.869731	0.961253	0.990572
11.7718	9.37049e-61	6.52535e-20	1.13175e-19	0.000937049	0.0678685	0.327892	0.652535	0.866912	0.960181	0.990259
11.8068	8.49641e-61	6.47335e-20	1.10174e-19	0.000849641	0.0655441	0.322363	0.647335	0.864052	0.959085	0.989938
11.8418	7.69028e-61	6.42108e-20	1.09269e-19	0.000769028	0.063279	0.316872	0.642108	0.861151	0.957966	0.989607
11.8769	6.94787e-61	6.36855e-20	1.06217e-19	0.000694787	0.0610722	0.311419	0.636855	0.858209	0.956823	0.989267
11.9119	6.26517e-61	6.31577e-20	1.05911e-19	0.000626517	0.0589232	0.306006	0.631577	0.855227	0.955655	0.988917
11.9469	5.63832e-61	6.26275e-20	1.02876e-19	0.000563832	0.0568309	0.300633	0.626275	0.852204	0.954463	0.988558
11.982	5.06367e-61	6.20949e-20	1.00854e-19	0.000506367	0.0547947	0.295302	0.620949	0.84914	0.953245	0.988189
12.017	4.53773e-61	6.156e-20	1.00177e-19	0.000453773	0.0528138	0.290012	0.6156	0.846034	0.952002	0.987811
12.0521	4.0572e-61	6.10231e-20	9.98085e-20	0.00040572	0.0508873	0.284766	0.610231	0.842888	0.950734	0.987421
12.0871	3.61894e-61	6.0484e-20	9.90389e-20	0.000361894	0.0490144	0.279564	0.60484	0.839701	0.94944	0.987022
12.1221	3.21995e-61	5.9943e-20	9.88245e-20	0.000321995	0.0471942	0.274406	0.59943	0.836474	0.948119	0.986611
12.1572	2.85743e-61	5.94001e-20	9.97324e-20	0.000285743	0.0454259	0.269294	0.594001	0.833205	0.946771	0.98619
12.1922	2.5287e-61	5.88555e-20	9.95487e-20	0.000252869	0.0437086	0.264228	0.588555	0.829895	0.945397	0.985758
12.2272	2.23123e-61	5.83092e-20	9.92805e-20	0.000223122	0.0420414	0.25921	0.583092	0.826545	0.943995	0.985314
12.2623	1.96264e-61	5.77613e-20	9.98898e-20	0.000196264	0.0404236	0.254239	0.577613	0.823154	0.942566	0.984858
12.2973	1.72069e-61	5.72119e-20	9.94143e-20	0.000172069	0.0388541	0.249317	0.572119	0.819723	0.941109	0.984391
12.3323	1.50327e-61	5.66612e-20	9.95138e-20	0.000150327	0.0373321	0.244444	0.566612	0.816251	0.939624	0.983912
12.3674	1.30839e-61	5.61092e-20	9.99016e-20	0.000130839	0.0358566	0.239621	0.561092	0.812739	0.93811	0.983421
12.4024	1.13418e-61	5.55561e-20	1.00034e-19	0.000113419	0.0344269	0.234848	0.555561	0.809187	0.936568	0.982917
12.4374	9.78899e-62	5.50018e-20	9.98186e-20	9.78916e-05	0.033042	0.230126	0.550018	0.805595	0.934997	0.9824
12.4725	8.40909e-62	5.44467e-20	9.98707e-20	8.40932e-05	0.031701	0.225455	0.544467	0.801963	0.933396	0.98187
12.5075	7.18684e-62	5.38906e-20	9.98969e-20	7.18706e-05	0.030403	0.220837	0.538906	0.798291	0.931765	0.981327
12.5425	6.10797e-62	5.33338e-20	9.99176e-20	6.10816e-05	0.0291471	0.216271	0.533338	0.79458	0.930105	0.980771
12.5776	5.15921e-62	5.27764e-20	9.9928e-20	5.15919e-05	0.0279324	0.211759	0.527764	0.790829	0.928414	0.9802
12.6126	4.32821e-62	5.22185e-20	9.99183e-20	4.32796e-05	0.026758	0.207299	0.522185	0.78704	0.926693	0.979616
12.6476	3.60351e-62	5.16601e-20	9.99005e-20	3.6029e-05	0.0256231	0.202894	0.516601	0.783211	0.924942	0.979018
12.6827	2.9745e-62	5.11013e-20	9.99207e-20	2.9736e-05	0.0245266	0.198543	0.511013	0.779345	0.923159	0.978405
12.7177	2.43137e-62	5.05424e-20	9.9922e-20	2.43031e-05	0.0234677	0.194246	0.505424	0.77544	0.921345	0.977777
12.7528	1.96507e-62	4.99833e-20	9.98883e-20	1.96439e-05	0.0224456	0.190005	0.499833	0.771497	0.919499	0.977135
12.7878	1.56725e-62	4.94243e-20	9.99013e-20	1.56765e-05	0.0214593	0.185818	0.494243	0.767516	0.917622	0.976477
12.8228	1.23025e-62	4.88653e-20	9.98899e-20	1.23272e-05	0.0205081	0.181687	0.488653	0.763498	0.915712	0.975803
12.8579	9.47074e-63	4.83066e-20	9.98821e-20	9.52282e-06	0.0195909	0.177612	0.483066	0.759444	0.913771	0.975114
12.8929	7.11287e-63	4.77481e-20	9.9882e-20	7.1723e-06	0.018707	0.173593	0.477481	0.755352	0.911797	0.974409
12.9279	5.17046e-63	4.71901e-20	9.98694e-20	5.15657e-06	0.0178554	0.16963	0.471901	0.751224	0.90979	0.973688
12.963	3.59041e-63	4.66326e-20	9.9862e-20	3.32273e-06	0.0170355	0.165723	0.466326	0.747061	0.90775	0.97295
12.998	2.16302e-63	4.60757e-20	9.9849e-20	1.48998e-06	0.0162462	0.161873	0.460757	0.742862	0.905677	0.972195
13.033	-1.20143e-68	4.55196e-20	9.98457e-20	2.06186e-07	0.0154868	0.158079	0.455196	0.738627	0.903571	0.971423
13.0681	1.35989e-70	4.49643e-20	9.98439e-20	-8.97255e-08	0.0147565	0.154342	0.449643	0.734359	0.901431	0.970634
13.1031	-1.82123e-72	4.44099e-20	9.98365e-20	-4.88153e-08	0.0140544	0.150661	0.444099	0.730056	0.899257	0.969827
13.1381	7.58118e-74	4.38566e-20	9.9833e-20	-1.17682e-08	0.0133798	0.147037	0.438566	0.725719	0.89705	0.969002
13.1732	-4.28206e-75	4.33045e-20	9.98278e-20	2.03626e-09	0.0127318	0.14347	0.433045	0.721349	0.894808	0.968159
13.2082	1.03279e-76	4.27536e-20	9.98195e-20	4.2833e-09	0.0121097	0.139959	0.427536	0.716946	0.892532	0.967297
13.2432	1.65676e-77	4.2204e-20	9.9812e-20	3.21059e-09	0.0115127	0.136505	0.42204	0.71251	0.890222	0.966417
13.2783	-2.29397e-78	4.16559e-20	9.98079e-20	1.6729e-09	0.0109401	0.133108	0.416559	0.708043	0.887876	0.965518
13.3133	1.31249e-78	4.11094e-20	9.97994e-20	5.92073e-10	0.010391	0.129767	0.411094	0.703545	0.885497	0.9646
13.3483	1.00101e-78	4.05645e-20	9.97924e-20	1.47995e-10	0.00986485	0.126482	0.405645	0.699016	0.883082	0.963662
13.3834	9.27196e-79	4.00214e-20	9.97849e-20	-1.05099e-10	0.00936083	0.123253	0.400214	0.694457	0.880632	0.962704
13.4184	8.88247e-79	3.94802e-20	9.97773e-20	-1.5615e-10	0.00887825	0.120081	0.394802	0.689868	0.878147	0.961726
13.4535	8.41782e-79	3.89409e-20	9.97701e-20	-1.13462e-10	0.00841643	0.116964	0.389409	0.68525	0.875626	0.960728
13.4885	7.9741e-79	3.84036e-20	9.9761e-20	-8.15623e-11	0.00797466	0.113902	0.384036	0.680604	0.873071	0.959709
13.5235	7.55208e-79	3.78685e-20	9.97523e-20	-5.06253e-11	0.00755229	0.110896	0.378685	0.675929	0.870479	0.958669
13.5586	7.14869e-79	3.73357e-20	9.9745e-20	-1.98607e-11	0.00714865	0.107945	0.373357	0.671228	0.867853	0.957608
13.5936	6.76313e-79	3.68051e-20	9.97357e-20	-8.63456e-12	0.00676311	0.105049	0.368051	0.6665	0.86519	0.956526
13.6286	6.39502e-79	3.6277e-20	9.97263e-20	-8.50711e-13	0.00639503	0.102208	0.36277	0.661746	0.862492	0.955422
13.6637	6.04379e-79	3.57514e-20	9.97168e-20	2.89898e-12	0.00604379	0.0994201	0.357514	0.656966	0.859758	0.954295
13.6987	5.70881e-79	3.52284e-20	9.97069e-20	6.20066e-12	0.0057088	0.0966865	0.352284	0.652162	0.856988	0.953147
13.7337	5.38947e-79	3.4708e-20	9.96969e-20	4.19679e-12	0.00538947	0.0940063	0.34708	0.647334	0.854182	0.951976
13.7688	5.08522e-79	3.41905e-20	9.96863e-20	2.91401e-12	0.00508522	0.0913793	0.341905	0.642483	0.85134	0.950782
13.8038	4.79548e-79	3.36758e-20	9.96755e-20	2.27825e-12	0.00479548	0.0888049	0.336758	0.637609	0.848462	0.949565
13.8388	4.51971e-79	3.3164e-20	9.96645e-20	1.48638e-12	0.00451971	0.0862829	0.33164	0.632713	0.845549	0.948325
13.8739	4.25738e-79	3.26553e-20	9.96531e-20	6.70357e-13	0.00425738	0.0838128	0.326553	0.627796	0.842599	0.947061
13.9089	4.00796e-79	3.21496e-20	9.96413e-20	4.11754e-13	0.00400796	0.081394	0.321496	0.622859	0.839613	0.945773
13.9439	3.77095e-79	3.16472e-20	9.96292e-20	1.48047e-13	0.00377095	0.0790263	0.316472	0.617902	0.836592	0.944462
13.979	3.54585e-79	3.11479e-20	9.96168e-20	4.84525e-14	0.00354585	0.0767091	0.311479	0.612926	0.833534	0.943125
14.014	3.33219e-79	3.06521e-20	9.96039e-20	-1.82044e-13	0.00333219	0.0744419	0.306521	0.607932	0.830441	0.941764
14.049	3.12949e-79	3.01596e-20	9.95907e-20	-1.1937e-13	0.00312949	0.0722242	0.301596	0.60292	0.827312	0.940378
14.0841	2.93731e-79	2.96706e-20	9.9577e-20	-1.07325e-13	0.00293731	0.0700556	0.296706	0.597891	0.824147	0.938967
14.1191	2.7552e-79	2.91851e-20	9.9563e-20	-8.74882e-14	0.0027552	0.0679354	0.291851	0.592847	0.820946	0.937531
14.1542	2.58274e-79	2.87033e-20	9.95487e-20	-6.93437e-14	0.00258274	0.0658632	0.287033	0.587788	0.81771	0.936069
14.1892	2.41951e-79	2.82251e-20	9.95338e-20	-5.05557e-14	0.00241951	0.0638385	0.282251	0.582714	0.814438	0.934581
14.2242	2.26511e-79	2.77507e-20	9.95186e-20	-3.5358e-14	0.00226511	0.0618606	0.277507	0.577626	0.811131	0.933066
14.2593	2.11915e-79	2.728e-20	9.95029e-20	-2.40268e-14	0.00211915	0.0599289	0.2728	0.572526	0.807789	0.931526
14.2943	1.98125e-79	2.68133e-20	9.94868e-20	-1.22827e-14	0.00198125	0.058043	0.268133	0.567415	0.804411	0.929958
14.3293	1.85106e-79	2.63504e-20	9.94702e-20	-8.86978e-15	0.00185106	0.0562022	0.263504	0.562292	0.800999	0.928364
14.3644	1.72821e-79	2.58916e-20	9.94532e-20	-6.32449e-15	0.00172821	0.054406	0.258916	0.557158	0.797551	0.926743
14.3994	1.61237e-79	2.54368e-20	9.94356e-20	1.07024e-15	0.00161237	0.0526537	0.254368	0.552016	0.794069	0.925094
14.4344	1.50322e-79	2.4986e-20	9.94177e-20	2.23206e-15	0.00150322	0.0509447	0.24986	0.546864	0.790553	0.923418
14.4695	1.40042e-79	2.45394e-20	9.93992e-20	2.53375e-15	0.00140042	0.0492784	0.245394	0.541705	0.787002	0.921714
14.5045	1.30368e-79	2.4097e-20	9.93802e-20	2.15731e-15	0.00130368	0.0476542	0.24097	0.536539	0.783417	0.919982
14.5395	1.2127e-79	2.36588e-20	9.93606e-20	2.93035e-15	0.0012127	0.0460715	0.236588	0.531367	0.779798	0.918222
14.5746	1.1272e-79	2.32249e-20	9.93406e-20	2.30646e-15	0.0011272	0.0445297	0.232249	0.52619	0.776146	0.916433
14.6096	1.0469e-79	2.27954e-20	9.932e-20	1.68822e-15	0.0010469	0.043028	0.227954	0.521008	0.77246	0.914616
14.6446	9.7154e-80	2.23702e-20	9.92988e-20	9.93345e-16	0.00097154	0.0415659	0.223702	0.515823	0.768741	0.91277
14.6797	9.00872e-80	2.19493e-20	9.92771e-20	7.91198e-16	0.000900872	0.0401427	0.219493	0.510635	0.764988	0.910894
14.7147	8.34649e-80	2.1533e-20	9.92547e-20	3.44779e-16	0.000834649	0.0387578	0.21533	0.505445	0.761204	0.90899
14.7497	7.72638e-80	2.11211e-20	9.92318e-20	3.56765e-16	0.000772638	0.0374105	0.211211	0.500255	0.757387	0.907056
14.7848	7.14617e-80	2.07137e-20	9.92083e-20	1.74459e-16	0.000714617	0.0361002	0.207137	0.495064	0.753537	0.905093
14.8198	6.60369e-80	2.03108e-20	9.91842e-20	3.52925e-17	0.000660369	0.0348262	0.203108	0.489874	0.749657	0.903099
14.8549	6.09691e-80	1.99125e-20	9.91594e-20	-8.70625e-17	0.000609691	0.0335879	0.199125	0.484685	0.745744	0.901076
14.8899	5.62385e-80	1.95188e-20	9.9134e-20	-1.07062e-16	0.000562385	0.0323846	0.195188	0.479499	0.741801	0.899023
14.9249	5.18263e-80	1.91297e-20	9.91079e-20	-7.30177e-17	0.000518263	0.0312157	0.191297	0.474316	0.737826	0.89694
14.96	4.77145e-80	1.87453e-20	9.90812e-20	-7.6091e-17	0.000477145	0.0300805	0.187453	0.469138	0.733821	0.894826
14.995	4.38859e-80	1.83655e-20	9.90537e-20	4.827e-17	0.000438859	0.0289784	0.183655	0.463964	0.729787	0.892681
15.03	4.03241e-80	1.79904e-20	9.90256e-20	-7.89321e-17	0.000403241	0.0279087	0.179904	0.458797	0.725722	0.890506
15.0651	3.70134e-80	1.762e-20	9.89968e-20	-5.85847e-17	0.000370134	0.0268708	0.1762	0.453636	0.721628	0.8883
15.1001	3.3939e-80	1.72542e-20	9.89672e-20	-4.29581e-17	0.00033939	0.025864	0.172542	0.448482	0.717505	0.886063
15.1351	3.10865e-80	1.68933e-20	9.89369e-20	-3.49299e-17	0.000310865	0.0248877	0.168933	0.443337	0.713354	0.883795
15.1702	2.84425e-80	1.6537e-20	9.89058e-20	-2.73124e-17	0.000284425	0.0239412	0.16537	0.438201	0.709175	0.881496
15.2052	2.59941e-80	1.61855e-20	9.88739e-20	-1.77958e-17	0.000259941	0.023024	0.161855	0.433076	0.704967	0.879165
15.2402	2.3729e-80	1.58387e-20	9.88413e-20	-1.42436e-17	0.000237291	0.0221353	0.158387	0.427961	0.700733	0.876803
15.2753	2.16357e-80	1.54967e-20	9.88078e-20	-5.90528e-18	0.000216357	0.0212746	0.154967	0.422857	0.696472	0.87441
15.3103	1.9703e-80	1.51595e-20	9.87736e-20	-4.94756e-18	0.000197031	0.0204412	0.151595	0.417767	0.692185	0.871984
15.3453	1.79206e-80	1.4827e-20	9.87385e-20	-1.02652e-18	0.000179206	0.0196345	0.14827	0.412689	0.687872	0.869528
15.3804	1.62786e-80	1.44992e-20	9.87025e-20	2.06414e-19	0.000162786	0.0188539	0.144992	0.407626	0.683533	0.867039
15.4154	1.47674e-80	1.41763e-20	9.86657e-20	9.01272e-19	0.000147674	0.0180987	0.141763	0.402578	0.679169	0.864519
15.4505	1.33784e-80	1.3858e-20	9.8628e-20	2.33048e-18	0.000133784	0.0173685	0.13858	0.397545	0.674782	0.861966
15.4855	1.21031e-80	1.35446e-20	9.85894e-20	3.09669e-18	0.000121031	0.0166625	0.135446	0.392529	0.67037	0.859382
15.5205	1.09336e-80	1.32358e-20	9.85499e-20	4.24529e-18	0.000109336	0.0159803	0.132358	0.38753	0.665935	0.856766
15.5556	9.8624e-81	1.29318e-20	9.85094e-20	2.48023e-18	9.8624e-05	0.0153211	0.129318	0.382549	0.661477	0.854117
15.5906	8.88253e-81	1.26325e-20	9.8468e-20	1.95647e-18	8.88253e-05	0.0146845	0.126325	0.377587	0.656997	0.851437
15.6256	7.98736e-81	1.23379e-20	9.84257e-20	6.19099e-19	7.98736e-05	0.0140698	0.123379	0.372645	0.652495	0.848725
15.6607	7.17064e-81	1.2048e-20	9.83823e-20	1.24479e-18	7.17064e-05	0.0134765	0.12048	0.367722	0.647972	0.84598
15.6957	6.42654e-81	1.17628e-20	9.8338e-20	1.5876e-18	6.42653e-05	0.012904	0.117628	0.362821	0.643429	0.843204
15.7307	5.74955e-81	1.14823e-20	9.82926e-20	8.41374e-19	5.74954e-05	0.0123518	0.114823	0.357941	0.638865	0.840395
15.7658	5.13452e-81	1.12064e-20	9.82462e-20	5.7569e-19	5.13452e-05	0.0118193	0.112064	0.353084	0.634282	0.837554
15.8008	4.57663e-81	1.09351e-20	9.81988e-20	4.92367e-19	4.57663e-05	0.0113061	0.109351	0.34825	0.62968	0.834682
15.8358	4.07136e-81	1.06684e-20	9.81502e-20	2.76015e-19	4.07136e-05	0.0108115	0.106684	0.34344	0.62506	0.831777
15.8709	3.61449e-81	1.04062e-20	9.81006e-20	1.91872e-19	3.61449e-05	0.010335	0.104062	0.338655	0.620422	0.82884
15.9059	3.20207e-81	1.01487e-20	9.80499e-20	-1.09526e-19	3.20207e-05	0.00987623	0.101487	0.333894	0.615767	0.825871
15.9409	2.83042e-81	9.89564e-21	9.79981e-20	2.43034e-20	2.83042e-05	0.00943457	0.0989564	0.32916	0.611096	0.822871
15.976	2.49613e-81	9.64709e-21	9.79451e-20	-3.25713e-20	2.49613e-05	0.00900956	0.0964709	0.324451	0.606409	0.819838
16.011	2.19598e-81	9.40302e-21	9.78909e-20	9.48884e-21	2.19599e-05	0.00860069	0.0940302	0.31977	0.601706	0.816774
16.046	1.92703e-81	9.16339e-21	9.78356e-20	-6.16941e-20	1.92704e-05	0.00820751	0.0916339	0.315117	0.59699	0.813679
16.0811	1.68652e-81	8.92817e-21	9.77791e-20	4.22269e-21	1.68653e-05	0.00782953	0.0892817	0.310492	0.592259	0.810551
16.1161	1.4719e-81	8.69732e-21	9.77213e-20	1.59471e-20	1.47191e-05	0.00746631	0.0869732	0.305896	0.587515	0.807393
16.1512	1.28081e-81	8.47082e-21	9.76623e-20	3.38343e-20	1.28082e-05	0.00711737	0.0847082	0.301329	0.582759	0.804202
16.1862	1.11105e-81	8.24863e-21	9.76021e-20	2.37974e-20	1.11106e-05	0.00678229	0.0824863	0.296793	0.57799	0.800981
16.2212	9.60626e-82	8.03072e-21	9.75406e-20	4.64232e-20	9.60634e-06	0.00646063	0.0803072	0.292287	0.57321	0.797729
16.2563	8.27664e-82	7.81704e-21	9.74777e-20	5.51117e-20	8.27672e-06	0.00615195	0.0781704	0.287813	0.56842	0.794445
16.2913	7.10457e-82	7.60757e-21	9.74136e-20	7.09598e-20	7.10454e-06	0.00585585	0.0760757	0.28337	0.56362	0.791131
16.3263	6.0743e-82	7.40226e-21	9.73481e-20	7.09516e-20	6.0742e-06	0.00557192	0.0740226	0.278959	0.558811	0.787786
16.3614	5.1714e-82	7.20107e-21	9.72813e-20	8.44997e-20	5.17128e-06	0.00529975	0.0720107	0.274581	0.553993	0.784411
16.3964	4.38264e-82	7.00397e-21	9.72131e-20	9.4644e-20	4.38249e-06	0.00503896	0.0700397	0.270236	0.549167	0.781005
16.4314	3.69593e-82	6.81091e-21	9.71435e-20	1.04613e-19	3.69571e-06	0.00478916	0.0681091	0.265925	0.544334	0.777569
16.4665	3.10022e-82	6.62185e-21	9.70725e-20	1.0368e-19	3.09999e-06	0.00454997	0.0662185	0.261648	0.539495	0.774103
16.5015	2.58545e-82	6.43675e-21	9.70001e-20	1.00081e-19	2.58516e-06	0.00432105	0.0643675	0.257406	0.53465	0.770608
16.5365	2.14247e-82	6.25557e-21	9.69262e-20	9.87183e-20	2.14232e-06	0.00410202	0.0625557	0.253199	0.529799	0.767083
16.5716	1.76298e-82	6.07826e-21	9.68508e-20	1.05321e-19	1.76296e-06	0.00389255	0.0607826	0.249027	0.524945	0.763529
16.6066	1.43944e-82	5.90477e-21	9.67739e-20	1.03738e-19	1.43952e-06	0.00369228	0.0590477	0.244891	0.520086	0.759945
16.6416	1.16508e-82	5.73507e-21	9.66955e-20	1.06328e-19	1.16528e-06	0.0035009	0.0573507	0.240791	0.515225	0.756333
16.6767	9.33758e-83	5.5691e-21	9.66156e-20	1.06515e-19	9.34404e-07	0.00331808	0.055691	0.236728	0.510362	0.752692
16.7117	7.39974e-83	5.40683e-21	9.65341e-20	9.97539e-20	7.40969e-07	0.00314351	0.0540683	0.232702	0.505496	0.749023
16.7467	5.78786e-83	5.2482e-21	9.64511e-20	1.03665e-19	5.79854e-07	0.00297688	0.052482	0.228713	0.500631	0.745326
16.7818	4.45779e-83	5.09317e-21	9.63664e-20	1.01601e-19	4.46747e-07	0.0028179	0.0509317	0.224762	0.495764	0.741601
16.8168	3.37015e-83	4.94168e-21	9.62802e-20	9.99738e-20	3.37708e-07	0.00266627	0.0494168	0.220849	0.490899	0.737848
16.8519	2.48993e-83	4.7937e-21	9.61923e-20	1.00614e-19	2.48555e-07	0.00252172	0.047937	0.216974	0.486035	0.734069
16.8869	1.78613e-83	4.64917e-21	9.61027e-20	1.00619e-19	1.7674e-07	0.00238397	0.0464917	0.213137	0.481172	0.730262
16.9219	1.23138e-83	4.50804e-21	9.60115e-20	1.00968e-19	1.19109e-07	0.00225275	0.0450804	0.209339	0.476313	0.726429
16.957	8.01617e-84	4.37028e-21	9.59186e-20	9.96397e-20	7.35684e-08	0.00212782	0.0437028	0.20558	0.471457	0.72257
16.992	4.80245e-84	4.23581e-21	9.58239e-20	1.00418e-19	3.77627e-08	0.00200891	0.0423581	0.201861	0.466604	0.718685
17.027	9.19942e-89	4.10461e-21	9.57275e-20	1.00072e-19	1.43903e-08	0.0018958	0.0410461	0.198181	0.461757	0.714774
17.0621	4.80329e-91	3.97661e-21	9.56294e-20	1.00216e-19	8.85423e-10	0.00178823	0.0397661	0.194541	0.456915	0.710838
17.0971	-1.1713e-92	3.85177e-21	9.55294e-20	1.00239e-19	-2.90393e-09	0.00168599	0.0385177	0.19094	0.45208	0.706877
17.1321	3.67584e-94	3.73004e-21	9.54277e-20	9.97953e-20	-2.93818e-09	0.00158886	0.0373004	0.18738	0.447251	0.702891
17.1672	-1.50511e-95	3.61136e-21	9.53241e-20	1.00398e-19	-5.8946e-10	0.00149661	0.0361136	0.183859	0.44243	0.698882
17.2022	-2.15034e-97	3.4957e-21	9.52187e-20	9.96014e-20	-2.73628e-10	0.00140905	0.034957	0.180379	0.437617	0.694848
17.2372	7.0863e-98	3.38299e-21	9.51115e-20	9.97444e-20	2.16002e-10	0.00132597	0.0338299	0.17694	0.432813	0.690792
17.2723	9.85404e-100	3.27319e-21	9.50023e-20	1.00132e-19	4.09442e-10	0.00124718	0.0327319	0.173541	0.428019	0.686712
17.3073	1.18684e-98	3.16625e-21	9.48913e-20	9.97159e-20	2.50282e-10	0.0011725	0.0316625	0.170183	0.423235	0.68261
17.3423	1.1123e-98	3.06212e-21	9.47783e-20	9.98231e-20	1.59705e-10	0.00110174	0.0306212	0.166866	0.418462	0.678486
17.3774	1.03124e-98	2.96074e-21	9.46634e-20	9.96906e-20	1.18746e-10	0.00103472	0.0296074	0.163589	0.4137	0.67434
17.4124	9.71397e-99	2.86208e-21	9.45466e-20	1.00006e-19	1.50019e-11	0.000971289	0.0286208	0.160354	0.408951	0.670173
17.4474	9.11443e-99	2.76608e-21	9.44277e-20	9.98753e-20	2.29073e-11	0.000911273	0.0276608	0.157159	0.404215	0.665984
17.4825	8.54496e-99	2.67268e-21	9.43069e-20	9.99175e-20	-1.29678e-11	0.000854519	0.0267268	0.154006	0.399493	0.661776
17.5175	8.00868e-99	2.58185e-21	9.4184e-20	9.99557e-20	-1.80733e-11	0.000800876	0.0258185	0.150893	0.394785	0.657548
17.5526	7.502e-99	2.49353e-21	9.40591e-20	9.99399e-20	-1.3402e-11	0.000750199	0.0249353	0.147822	0.390091	0.6533
17.5876	7.02348e-99	2.40767e-21	9.39322e-20	9.99684e-20	-5.70632e-12	0.000702347	0.0240767	0.144791	0.385414	0.649033
17.6226	6.57186e-99	2.32423e-21	9.38032e-20	9.99886e-20	-7.43391e-12	0.000657187	0.0232423	0.141802	0.380752	0.644747
17.6577	6.14588e-99	2.24315e-21	9.3672e-20	9.99859e-20	-8.72229e-12	0.000614588	0.0224315	0.138853	0.376107	0.640444
17.6927	5.74427e-99	2.16439e-21	9.35388e-20	9.99802e-20	-3.18069e-12	0.000574427	0.0216439	0.135945	0.37148	0.636123
17.7277	5.36585e-99	2.08791e-21	9.34034e-20	1.00007e-19	-3.35365e-12	0.000536585	0.0208791	0.133078	0.366871	0.631785
17.7628	5.00945e-99	2.01365e-21	9.32659e-20	1.00005e-19	-1.99594e-12	0.000500945	0.0201365	0.130252	0.36228	0.62743
17.7978	4.67399e-99	1.94156e-21	9.31262e-20	9.99986e-20	6.69195e-13	0.000467399	0.0194156	0.127467	0.357709	0.62306
17.8328	4.3584e-99	1.87161e-21	9.29843e-20	9.9983e-20	3.88591e-13	0.00043584	0.0187161	0.124722	0.353157	0.618673
17.8679	4.06168e-99	1.80374e-21	9.28403e-20	1.00012e-19	2.35643e-13	0.000406168	0.0180374	0.122017	0.348626	0.614272
17.9029	3.78284e-99	1.73791e-21	9.2694e-20	9.9987e-20	5.74461e-13	0.000378284	0.0173791	0.119353	0.344116	0.609856
17.9379	3.52097e-99	1.67407e-21	9.25454e-20	9.99839e-20	9.0532e-13	0.000352097	0.0167407	0.116729	0.339627	0.605427
17.973	3.27517e-99	1.61219e-21	9.23946e-20	1.00002e-19	3.99821e-13	0.000327517	0.0161219	0.114145	0.33516	0.600984
18.008	3.04459e-99	1.5522e-21	9.22416e-20	1.00004e-19	4.58778e-13	0.000304459	0.015522	0.111601	0.330716	0.596528
18.043	2.82841e-99	1.49408e-21	9.20862e-20	9.99886e-20	3.63241e-13	0.000282841	0.0149408	0.109097	0.326296	0.592059
18.0781	2.62586e-99	1.43778e-21	9.19285e-20	9.99923e-20	1.99275e-13	0.000262586	0.0143778	0.106632	0.321898	0.587579
18.1131	2.43619e-99	1.38325e-21	9.17686e-20	9.99907e-20	5.77387e-14	0.000243619	0.0138325	0.104206	0.317525	0.583088
18.1481	2.2587e-99	1.33045e-21	9.16062e-20	9.99902e-20	1.16684e-13	0.00022587	0.0133045	0.10182	0.313177	0.578585
18.1832	2.0927e-99	1.27935e-21	9.14416e-20	9.99917e-20	6.72463e-14	0.00020927	0.0127935	0.0994728	0.308854	0.574073
18.2182	1.93754e-99	1.22989e-21	9.12745e-20	9.9989e-20	2.38566e-14	0.000193754	0.0122989	0.0971641	0.304556	0.569551
18.2533	1.79262e-99	1.18204e-21	9.11051e-20	9.9989e-20	1.01389e-14	0.000179262	0.0118204	0.094894	0.300285	0.565021
18.2883	1.65735e-99	1.13577e-21	9.09333e-20	9.99895e-20	-2.80357e-15	0.000165735	0.0113577	0.0926621	0.29604	0.560481
18.3233	1.53116e-99	1.09102e-21	9.07591e-20	9.99885e-20	9.09777e-15	0.000153116	0.0109102	0.0904681	0.291823	0.555934
18.3584	1.41353e-99	1.04775e-21	9.05824e-20	9.99894e-20	-2.65718e-14	0.000141353	0.0104775	0.088312	0.287633	0.55138
18.3934	1.30395e-99	1.00595e-21	9.04034e-20	9.99877e-20	-1.48447e-14	0.000130395	0.0100595	0.0861933	0.283471	0.546819
18.4284	1.20193e-99	9.6555e-22	9.02218e-20	9.99865e-20	-1.48942e-14	0.000120193	0.0096555	0.0841118	0.279337	0.542252
18.4635	1.10704e-99	9.2653e-22	9.00378e-20	9.99869e-20	-1.28359e-14	0.000110704	0.0092653	0.0820673	0.275232	0.537679
18.4985	1.01882e-99	8.8885e-22	8.98514e-20	9.99847e-20	-2.90193e-15	0.000101882	0.0088885	0.0800594	0.271156	0.533102
18.5335	9.36867e-100	8.52473e-22	8.96624e-20	9.99849e-20	-9.51865e-15	9.36867e-05	0.00852473	0.0780878	0.26711	0.52852
18.5686	8.60798e-100	8.17364e-22	8.9471e-20	9.9984e-20	-1.18396e-15	8.60798e-05	0.00817364	0.0761523	0.263094	0.523934
18.6036	7.9024e-100	7.83488e-22	8.9277e-20	9.99834e-20	-5.60952e-15	7.9024e-05	0.00783488	0.0742525	0.259108	0.519345
18.6386	7.24844e-100	7.50811e-22	8.90805e-20	9.99836e-20	-2.44133e-15	7.24844e-05	0.00750811	0.0723881	0.255153	0.514754
18.6737	6.64278e-100	7.19298e-22	8.88815e-20	9.99827e-20	1.93657e-15	6.64278e-05	0.00719298	0.0705588	0.251229	0.510161
18.7087	6.08231e-100	6.88918e-22	8.868e-20	9.99825e-20	-4.31363e-17	6.08231e-05	0.00688918	0.0687642	0.247336	0.505566
18.7437	5.56407e-100	6.59636e-22	8.84758e-20	9.99808e-20	-7.3328e-16	5.56407e-05	0.00659636	0.0670041	0.243475	0.500971
18.7788	5.08527e-100	6.31422e-22	8.82692e-20	9.99808e-20	1.01125e-15	5.08527e-05	0.00631422	0.0652781	0.239646	0.496375
18.8138	4.64327e-100	6.04245e-22	8.806e-20	9.99799e-20	-1.64976e-16	4.64327e-05	0.00604245	0.0635859	0.235849	0.49178
18.8488	4.2356e-100	5.78073e-22	8.78481e-20	9.99795e-20	5.8674e-16	4.2356e-05	0.00578073	0.061927	0.232085	0.487186
18.8839	3.85991e-100	5.52876e-22	8.76338e-20	9.99788e-20	-2.56948e-16	3.85991e-05	0.00552876	0.0603011	0.228353	0.482594
18.9189	3.514e-100	5.28626e-22	8.74168e-20	9.99779e-20	1.70812e-16	3.514e-05	0.00528626	0.058708	0.224655	0.478003
18.954	3.19579e-100	5.05294e-22	8.71972e-20	9.99771e-20	5.43486e-16	3.19579e-05	0.00505294	0.0571471	0.220991	0.473416
18.989	2.90334e-100	4.8285e-22	8.6975e-20	9.99763e-20	2.45336e-17	2.90334e-05	0.0048285	0.0556182	0.217359	0.468832
19.024	2.63481e-100	4.61268e-22	8.67502e-20	9.99754e-20	6.52677e-17	2.63481e-05	0.00461268	0.0541209	0.213762	0.464252
19.0591	2.38848e-100	4.40521e-22	8.65228e-20	9.99746e-20	1.0494e-16	2.38848e-05	0.00440521	0.0526548	0.210199	0.459677
19.0941	2.16273e-100	4.20582e-22	8.62928e-20	9.99737e-20	4.84484e-17	2.16273e-05	0.00420582	0.0512195	0.20667	0.455106
19.1291	1.95606e-100	4.01425e-22	8.60601e-20	9.99728e-20	1.04241e-16	1.95606e-05	0.00401425	0.0498146	0.203176	0.450542
19.1642	1.76704e-100	3.83026e-22	8.58249e-20	9.99718e-20	-2.5552e-17	1.76704e-05	0.00383026	0.0484398	0.199716	0.445984
19.1992	1.59435e-100	3.65359e-22	8.55869e-20	9.99708e-20	1.1115e-16	1.59435e-05	0.00365359	0.0470947	0.196291	0.441433
19.2342	1.43674e-100	3.484e-22	8.53464e-20	9.99698e-20	-2.9303e-17	1.43674e-05	0.003484	0.0457788	0.192901	0.436889
19.2693	1.29305e-100	3.32127e-22	8.51032e-20	9.99687e-20	4.62307e-17	1.29305e-05	0.00332127	0.0444918	0.189546	0.432353
19.3043	1.16221e-100	3.16516e-22	8.48574e-20	9.99676e-20	-2.25468e-17	1.16221e-05	0.00316516	0.0432334	0.186227	0.427827
19.3393	1.0432e-100	3.01545e-22	8.4609e-20	9.99665e-20	-2.22081e-17	1.0432e-05	0.00301545	0.042003	0.182943	0.423309
19.3744	9.35071e-101	2.87191e-22	8.43579e-20	9.99653e-20	-1.32829e-19	9.35071e-06	0.00287191	0.0408004	0.179694	0.418801
19.4094	8.36955e-101	2.73435e-22	8.41041e-20	9.99641e-20	-1.02031e-17	8.36955e-06	0.00273435	0.039625	0.176481	0.414304
19.4444	7.48033e-101	2.60254e-22	8.38478e-20	9.99629e-20	-1.25377e-17	7.48033e-06	0.00260254	0.0384766	0.173304	0.409817
19.4795	6.67546e-101	2.47629e-22	8.35888e-20	9.99616e-20	-1.41866e-17	6.67546e-06	0.00247629	0.0373547	0.170163	0.405343
19.5145	5.94788e-101	2.35541e-22	8.33271e-20	9.99603e-20	1.51312e-17	5.94788e-06	0.00235541	0.0362589	0.167057	0.40088
19.5495	5.29107e-101	2.2397e-22	8.30629e-20	9.9959e-20	-1.11628e-17	5.29107e-06	0.0022397	0.0351889	0.163987	0.396429
19.5846	4.69896e-101	2.12898e-22	8.2796e-20	9.99576e-20	-6.1621e-18	4.69896e-06	0.00212898	0.0341441	0.160954	0.391992
19.6196	4.16593e-101	2.02306e-22	8.25264e-20	9.99561e-20	-3.50302e-18	4.16593e-06	0.00202306	0.0331243	0.157956	0.387569
19.6547	3.6868e-101	1.92177e-22	8.22543e-20	9.99546e-20	-3.06623e-18	3.6868e-06	0.00192177	0.032129	0.154994	0.38316
19.6897	3.25677e-101	1.82494e-22	8.19795e-20	9.99531e-20	-1.96862e-18	3.25677e-06	0.00182494	0.0311579	0.152068	0.378765
19.7247	2.87141e-101	1.73241e-22	8.17021e-20	9.99515e-20	-3.21837e-18	2.87141e-06	0.00173241	0.0302104	0.149179	0.374386
19.7598	2.52663e-101	1.644e-22	8.14222e-20	9.99499e-20	3.67971e-18	2.52664e-06	0.001644	0.0292863	0.146325	0.370022
19.7948	2.21869e-101	1.55958e-22	8.11396e-20	9.99482e-20	8.98252e-19	2.21869e-06	0.00155958	0.0283852	0.143507	0.365675
19.8298	1.94411e-101	1.47897e-22	8.08544e-20	9.99465e-20	2.75499e-19	1.94412e-06	0.00147897	0.0275065	0.140726	0.361345
19.8649	1.69973e-101	1.40205e-22	8.05666e-20	9.99447e-20	6.46072e-19	1.69973e-06	0.00140205	0.0266501	0.13798	0.357032
19.8999	1.48262e-101	1.32866e-22	8.02763e-20	9.99429e-20	1.97378e-18	1.48263e-06	0.00132866	0.0258154	0.13527	0.352736
19.9349	1.29012e-101	1.25866e-22	7.99834e-20	9.9941e-20	2.15143e-19	1.29012e-06	0.00125866	0.0250021	0.132596	0.348459
19.97	1.11978e-101	1.19193e-22	7.9688e-20	9.99391e-20	1.30474e-18	1.11978e-06	0.00119193	0.0242097	0.129958	0.344201
20.005	9.69353e-102	1.12833e-22	7.939e-20	9.99371e-20	9.03633e-19	9.69352e-07	0.00112833	0.023438	0.127356	0.339962
20.04	8.36811e-102	1.06773e-22	7.90894e-20	9.9935e-20	7.52394e-19	8.36807e-07	0.00106773	0.0226865	0.124789	0.335743
20.0751	7.20289e-102	1.01002e-22	7.87864e-20	9.99329e-20	6.48183e-19	7.20284e-07	0.00101002	0.0219548	0.122257	0.331544
20.1101	6.18094e-102	9.55079e-23	7.84808e-20	9.99307e-20	4.55372e-19	6.18088e-07	0.000955079	0.0212426	0.119761	0.327365
20.1451	5.28686e-102	9.02788e-23	7.81727e-20	9.99284e-20	2.62002e-19	5.28678e-07	0.000902788	0.0205495	0.117301	0.323208
20.1802	4.50669e-102	8.53041e-23	7.78622e-20	9.99261e-20	1.05628e-18	4.50661e-07	0.000853041	0.019875	0.114875	0.319072
20.2152	3.82779e-102	8.05729e-23	7.75492e-20	9.99237e-20	1.30465e-19	3.82771e-07	0.000805729	0.019219	0.112484	0.314957
20.2503	3.2387e-102	7.60751e-23	7.72337e-20	9.99213e-20	2.91542e-19	3.23862e-07	0.000760751	0.0185809	0.110129	0.310866
20.2853	2.72909e-102	7.18008e-23	7.69158e-20	9.99188e-20	-6.02777e-20	2.72904e-07	0.000718008	0.0179604	0.107808	0.306797
20.3203	2.28966e-102	6.77403e-23	7.65954e-20	9.99162e-20	1.89398e-19	2.28963e-07	0.000677403	0.0173572	0.105522	0.302751
20.3554	1.91203e-102	6.38843e-23	7.62727e-20	9.99135e-20	1.6195e-19	1.91202e-07	0.000638843	0.0167708	0.10327	0.298728
20.3904	1.58868e-102	6.02241e-23	7.59475e-20	9.99107e-20	6.02415e-19	1.58873e-07	0.000602241	0.016201	0.101052	0.29473
20.4254	1.31287e-102	5.67509e-23	7.562e-20	9.99079e-20	3.97598e-20	1.31295e-07	0.000567509	0.0156474	0.0988689	0.290756
20.4605	1.07858e-102	5.34564e-23	7.52901e-20	9.9905e-20	1.50155e-19	1.07872e-07	0.000534564	0.0151097	0.0967193	0.286807
20.4955	8.80448e-103	5.03328e-23	7.49579e-20	9.9902e-20	5.74383e-20	8.80609e-08	0.000503328	0.0145875	0.0946034	0.282882
20.5305	7.13682e-103	4.73722e-23	7.46234e-20	9.98989e-20	1.98235e-20	7.1388e-08	0.000473722	0.0140804	0.092521	0.278983
20.5656	5.74042e-103	4.45673e-23	7.42866e-20	9.98957e-20	5.02164e-20	5.74257e-08	0.000445673	0.0135881	0.0904719	0.27511
20.6006	4.57769e-103	4.1911e-23	7.39475e-20	9.98925e-20	9.6905e-20	4.57973e-08	0.00041911	0.0131104	0.0884559	0.271263
20.6356	3.61547e-103	3.93964e-23	7.36062e-20	9.98891e-20	7.303e-20	3.61747e-08	0.000393964	0.0126468	0.0864728	0.267443
20.6707	2.82453e-103	3.70168e-23	7.32626e-20	9.98857e-20	8.84226e-20	2.82563e-08	0.000370168	0.012197	0.0845222	0.263649
20.7057	2.17925e-103	3.4766e-23	7.29168e-20	9.98821e-20	8.89032e-20	2.18001e-08	0.00034766	0.0117608	0.0826041	0.259882
20.7407	1.65718e-103	3.26379e-23	7.25689e-20	9.98785e-20	2.18429e-20	1.65572e-08	0.000326379	0.0113378	0.0807182	0.256142
20.7758	1.23877e-103	3.06266e-23	7.22188e-20	9.98747e-20	7.8571e-20	1.2359e-08	0.000306266	0.0109277	0.0788641	0.252431
20.8108	9.07044e-104	2.87265e-23	7.18665e-20	9.98709e-20	8.32767e-20	9.02215e-09	0.000287265	0.0105302	0.0770418	0.248747
20.8458	6.47304e-104	2.69322e-23	7.15122e-20	9.98669e-20	8.61618e-20	6.41029e-09	0.000269322	0.010145	0.0752508	0.245091
20.8809	4.46899e-104	2.52386e-23	7.11557e-20	9.98629e-20	8.47537e-20	4.39181e-09	0.000252386	0.00977182	0.073491	0.241464
20.9159	2.94987e-104	2.36406e-23	7.07973e-20	9.98587e-20	9.20042e-20	2.86711e-09	0.000236406	0.00941031	0.0717621	0.237865
20.951	1.82316e-104	2.21336e-23	7.04367e-20	9.98544e-20	9.27987e-20	1.74335e-09	0.000221336	0.00906021	0.0700638	0.234296
20.986	1.00805e-104	2.0713e-23	7.00742e-20	9.985e-20	9.37709e-20	9.51804e-10	0.00020713	0.00872125	0.0683959	0.230756
21.021	1.76967e-108	1.93744e-23	6.97097e-20	9.98455e-20	9.55791e-20	4.25107e-10	0.000193744	0.00839313	0.066758	0.227245
21.0561	1.83738e-111	1.81137e-23	6.93433e-20	9.98408e-20	9.76559e-20	1.04581e-10	0.000181137	0.00807558	0.0651499	0.223764
21.0911	-4.76329e-113	1.69269e-23	6.8975e-20	9.9836e-20	1.04429e-19	-4.63067e-11	0.000169269	0.00776833	0.0635713	0.220312
21.1261	1.38973e-114	1.58101e-23	6.86047e-20	9.98311e-20	9.88791e-20	-1.00661e-10	0.000158101	0.00747112	0.0620219	0.216891
21.1612	-4.82854e-116	1.47597e-23	6.82327e-20	9.98261e-20	1.01205e-19	-9.2124e-11	0.000147597	0.00718367	0.0605015	0.2135
21.1962	-2.47145e-118	1.37722e-23	6.78587e-20	9.98209e-20	1.03363e-19	-5.91566e-11	0.000137722	0.00690574	0.0590096	0.210139
21.2312	5.68872e-118	1.28443e-23	6.74831e-20	9.98156e-20	9.79414e-20	-2.86752e-11	0.000128443	0.00663707	0.0575461	0.206809
21.2663	6.66805e-119	1.19728e-23	6.71056e-20	9.98102e-20	1.01784e-19	-2.63116e-12	0.000119728	0.00637741	0.0561106	0.20351
21.3013	1.14258e-118	1.11547e-23	6.67264e-20	9.98046e-20	1.00862e-19	8.31921e-12	0.000111547	0.00612652	0.0547028	0.200242
21.3363	1.04295e-118	1.0387e-23	6.63456e-20	9.97988e-20	1.01222e-19	1.29866e-11	0.00010387	0.00588416	0.0533223	0.197005
21.3714	9.65384e-119	9.6671e-24	6.5963e-20	9.97929e-20	1.00388e-19	1.29591e-11	9.6671e-05	0.00565009	0.051969	0.193799
21.4064	8.99191e-119	8.99225e-24	6.55789e-20	9.97869e-20	1.00979e-19	1.0187e-11	8.99225e-05	0.00542408	0.0506425	0.190624
21.4414	8.36014e-119	8.35999e-24	6.51931e-20	9.97807e-20	1.01533e-19	7.04315e-12	8.35999e-05	0.0052059	0.0493424	0.187481
21.4765	7.76782e-119	7.76792e-24	6.48058e-20	9.97743e-20	1.01046e-19	3.72576e-12	7.76792e-05	0.00499533	0.0480684	0.184369
21.5115	7.21374e-119	7.21378e-24	6.4417e-20	9.97678e-20	1.01114e-19	1.60078e-12	7.21378e-05	0.00479216	0.0468203	0.181289
21.5465	6.69541e-119	6.6954e-24	6.40267e-20	9.97611e-20	1.00813e-19	3.36869e-13	6.6954e-05	0.00459618	0.0455977	0.178241
21.5816	6.21073e-119	6.21073e-24	6.3635e-20	9.97542e-20	1.00492e-19	-4.58009e-13	6.21073e-05	0.00440716	0.0444002	0.175225
21.6166	5.75783e-119	5.75783e-24	6.32418e-20	9.97472e-20	1.00144e-19	-7.10281e-13	5.75783e-05	0.00422492	0.0432277	0.17224
21.6517	5.33483e-119	5.33483e-24	6.28473e-20	9.974e-20	1.00428e-19	-8.4692e-13	5.33483e-05	0.00404924	0.0420796	0.169288
21.6867	4.93999e-119	4.93999e-24	6.24515e-20	9.97325e-20	1.00234e-19	-8.28685e-13	4.93999e-05	0.00387993	0.0409558	0.166367
21.7217	4.57162e-119	4.57162e-24	6.20543e-20	9.97249e-20	1.00424e-19	-7.16278e-13	4.57162e-05	0.00371681	0.0398558	0.163478
21.7568	4.22815e-119	4.22815e-24	6.16559e-20	9.97172e-20	1.00232e-19	-6.12889e-13	4.22815e-05	0.00355968	0.0387794	0.160622
21.7918	3.90807e-119	3.90807e-24	6.12563e-20	9.97092e-20	1.00134e-19	-4.30054e-13	3.90807e-05	0.00340836	0.0377262	0.157797
21.8268	3.60997e-119	3.60997e-24	6.08555e-20	9.9701e-20	1.00083e-19	-3.02011e-13	3.60997e-05	0.00326268	0.0366959	0.155005
21.8619	3.33249e-119	3.33249e-24	6.04535e-20	9.96926e-20	1.00057e-19	-1.87844e-13	3.33249e-05	0.00312245	0.0356882	0.152245
21.8969	3.07436e-119	3.07436e-24	6.00505e-20	9.9684e-20	1.00022e-19	-1.06881e-13	3.07436e-05	0.0029875	0.0347027	0.149517
21.9319	2.83438e-119	2.83438e-24	5.96464e-20	9.96752e-20	9.9997e-20	-4.29838e-14	2.83438e-05	0.00285768	0.0337391	0.146821
21.967	2.6114e-119	2.6114e-24	5.92413e-20	9.96662e-20	9.99982e-20	-5.99939e-16	2.6114e-05	0.00273281	0.0327971	0.144157
22.002	2.40435e-119	2.40435e-24	5.88352e-20	9.96569e-20	9.99566e-20	2.12273e-14	2.40435e-05	0.00261274	0.0318764	0.141526
22.037	2.2122e-119	2.2122e-24	5.84281e-20	9.96474e-20	9.99418e-20	3.62071e-14	2.2122e-05	0.00249731	0.0309766	0.138926
22.0721	2.034e-119	2.034e-24	5.80202e-20	9.96377e-20	9.99565e-20	4.12926e-14	2.034e-05	0.00238637	0.0300974	0.136359
22.1071	1.86884e-119	1.86884e-24	5.76114e-20	9.96278e-20	9.99642e-20	4.17462e-14	1.86884e-05	0.00227977	0.0292385	0.133823
22.1421	1.71587e-119	1.71587e-24	5.72019e-20	9.96176e-20	9.99103e-20	3.44349e-14	1.71587e-05	0.00217738	0.0283996	0.131319
22.1772	1.57427e-119	1.57427e-24	5.67915e-20	9.96072e-20	9.99491e-20	3.00285e-14	1.57427e-05	0.00207904	0.0275803	0.128847
22.2122	1.4433e-119	1.4433e-24	5.63804e-20	9.95965e-20	9.99509e-20	2.34938e-14	1.4433e-05	0.00198463	0.0267803	0.126407
22.2472	1.32223e-119	1.32223e-24	5.59687e-20	9.95855e-20	9.99459e-20	1.86684e-14	1.32223e-05	0.00189401	0.0259994	0.123999
22.2823	1.21039e-119	1.21039e-24	5.55563e-20	9.95743e-20	9.996e-20	1.51697e-14	1.21039e-05	0.00180705	0.025237	0.121622
22.3173	1.10716e-119	1.10716e-24	5.51433e-20	9.95629e-20	9.99667e-20	1.06703e-14	1.10716e-05	0.00172362	0.0244931	0.119277
22.3524	1.01193e-119	1.01193e-24	5.47297e-20	9.95511e-20	9.99754e-20	7.14589e-15	1.01193e-05	0.00164361	0.0237672	0.116963
22.3874	9.24153e-120	9.24153e-25	5.43157e-20	9.95391e-20	9.99788e-20	3.94396e-15	9.24153e-06	0.00156689	0.023059	0.11468
22.4224	8.43302e-120	8.43302e-25	5.39012e-20	9.95268e-20	9.99811e-20	1.88358e-15	8.43302e-06	0.00149334	0.0223683	0.112429
22.4575	7.68886e-120	7.68886e-25	5.34863e-20	9.95142e-20	9.99857e-20	5.8511e-16	7.68886e-06	0.00142286	0.0216946	0.110209
22.4925	7.00445e-120	7.00445e-25	5.30709e-20	9.95014e-20	9.99862e-20	2.30209e-16	7.00445e-06	0.00135534	0.0210378	0.10802
22.5275	6.37547e-120	6.37547e-25	5.26553e-20	9.94882e-20	9.99886e-20	-6.5528e-16	6.37546e-06	0.00129067	0.0203974	0.105861
22.5626	5.79788e-120	5.79788e-25	5.22394e-20	9.94747e-20	9.99891e-20	-1.69987e-15	5.79788e-06	0.00122874	0.0197732	0.103733
22.5976	5.26792e-120	5.26792e-25	5.18232e-20	9.94609e-20	9.99906e-20	-7.19518e-16	5.26792e-06	0.00116946	0.019165	0.101636
22.6326	4.78204e-120	4.78204e-25	5.14068e-20	9.94468e-20	9.99962e-20	-1.4472e-15	4.78204e-06	0.00111272	0.0185723	0.0995692
22.6677	4.33694e-120	4.33694e-25	5.09903e-20	9.94323e-20	9.9999e-20	-1.18938e-15	4.33694e-06	0.00105844	0.0179949	0.0975326
22.7027	3.92956e-120	3.92956e-25	5.05737e-20	9.94176e-20	9.99967e-20	-1.16637e-15	3.92956e-06	0.00100652	0.0174325	0.095526
22.7377	3.557e-120	3.557e-25	5.0157e-20	9.94025e-20	9.99985e-20	-1.0954e-15	3.557e-06	0.000956877	0.0168848	0.0935494
22.7728	3.21659e-120	3.21659e-25	4.97403e-20	9.9387e-20	9.99935e-20	-9.78449e-16	3.21659e-06	0.000909418	0.0163515	0.0916024
22.8078	2.90584e-120	2.90584e-25	4.93236e-20	9.93712e-20	9.99998e-20	-7.3685e-16	2.90584e-06	0.000864063	0.0158324	0.0896851
22.8428	2.62241e-120	2.62241e-25	4.8907e-20	9.93551e-20	1e-19	-6.08927e-16	2.62241e-06	0.000820731	0.0153271	0.0877971
22.8779	2.36414e-120	2.36414e-25	4.84905e-20	9.93386e-20	1.00002e-19	-5.07282e-16	2.36414e-06	0.000779343	0.0148354	0.0859382
22.9129	2.12902e-120	2.12902e-25	4.80742e-20	9.93217e-20	1.00002e-19	-3.70087e-16	2.12902e-06	0.000739824	0.0143569	0.0841084
22.9479	1.91517e-120	1.91517e-25	4.7658e-20	9.93044e-20	1e-19	-2.16369e-16	1.91517e-06	0.0007021	0.0138915	0.0823073
22.983	1.72088e-120	1.72088e-25	4.72421e-20	9.92868e-20	1.00004e-19	-1.73002e-16	1.72088e-06	0.0006661	0.0134388	0.0805348
23.018	1.54452e-120	1.54452e-25	4.68265e-20	9.92688e-20	1.00002e-19	-6.20989e-17	1.54452e-06	0.000631756	0.0129986	0.0787907
23.0531	1.38461e-120	1.38461e-25	4.64113e-20	9.92504e-20	1.00001e-19	-5.03122e-17	1.38461e-06	0.000599001	0.0125707	0.0770748
23.0881	1.23975e-120	1.23975e-25	4.59964e-20	9.92315e-20	1.00001e-19	-1.08012e-17	1.23975e-06	0.000567771	0.0121546	0.0753868
23.1231	1.10869e-120	1.10869e-25	4.5582e-20	9.92123e-20	1.00001e-19	3.27001e-17	1.10869e-06	0.000538003	0.0117503	0.0737265
23.1582	9.90221e-121	9.90221e-26	4.5168e-20	9.91927e-20	1.00001e-19	4.67853e-17	9.90221e-07	0.000509639	0.0113574	0.0720937
23.1932	8.83267e-121	8.83267e-26	4.47545e-20	9.91726e-20	1.00001e-19	4.42041e-17	8.83267e-07	0.000482619	0.0109756	0.0704882
23.2282	7.86816e-121	7.86816e-26	4.43416e-20	9.91521e-20	1e-19	5.33669e-17	7.86816e-07	0.000456888	0.0106048	0.0689097
23.2633	6.99939e-121	6.99939e-26	4.39293e-20	9.91312e-20	1e-19	5.28935e-17	6.99939e-07	0.000432392	0.0102447	0.067358
23.2983	6.21781e-121	6.21781e-26	4.35176e-20	9.91098e-20	1e-19	4.80134e-17	6.21781e-07	0.00040908	0.00989506	0.065833
23.3333	5.51552e-121	5.51552e-26	4.31067e-20	9.90879e-20	9.99999e-20	4.68927e-17	5.51553e-07	0.0003869	0.0095556	0.0643342
23.3684	4.8853e-121	4.8853e-26	4.26964e-20	9.90656e-20	9.99999e-20	3.69901e-17	4.8853e-07	0.000365804	0.00922611	0.0628615
23.4034	4.32047e-121	4.32047e-26	4.22869e-20	9.90428e-20	9.99998e-20	3.35822e-17	4.32047e-07	0.000345746	0.00890635	0.0614147
23.4384	3.81493e-121	3.81493e-26	4.18783e-20	9.90196e-20	9.99994e-20	2.92905e-17	3.81493e-07	0.000326681	0.00859611	0.0599934
23.4735	3.36308e-121	3.36308e-26	4.14705e-20	9.89959e-20	9.99994e-20	2.31027e-17	3.36308e-07	0.000308565	0.00829514	0.0585975
23.5085	2.95979e-121	2.95979e-26	4.10636e-20	9.89716e-20	9.99992e-20	1.95649e-17	2.95979e-07	0.000291357	0.00800324	0.0572267
23.5435	2.60037e-121	2.60037e-26	4.06576e-20	9.89469e-20	9.99992e-20	1.50874e-17	2.60036e-07	0.000275016	0.00772018	0.0558807
23.5786	2.28051e-121	2.28051e-26	4.02526e-20	9.89216e-20	9.9999e-20	1.20452e-17	2.28051e-07	0.000259504	0.00744574	0.0545593
23.6136	1.99631e-121	1.99631e-26	3.98487e-20	9.88959e-20	9.9999e-20	9.56328e-18	1.99631e-07	0.000244783	0.00717972	0.0532621
23.6486	1.7442e-121	1.7442e-26	3.94458e-20	9.88696e-20	9.99989e-20	5.73769e-18	1.74419e-07	0.000230818	0.00692191	0.051989
23.6837	1.52091e-121	1.52091e-26	3.9044e-20	9.88428e-20	9.99989e-20	4.41248e-18	1.52091e-07	0.000217575	0.0066721	0.0507397
23.7187	1.32349e-121	1.32349e-26	3.86434e-20	9.88154e-20	9.99989e-20	2.45088e-18	1.32349e-07	0.00020502	0.00643009	0.0495139
23.7538	1.14925e-121	1.14925e-26	3.82439e-20	9.87875e-20	9.99987e-20	1.85579e-18	1.14925e-07	0.000193122	0.00619568	0.0483114
23.7888	9.95745e-122	9.95745e-27	3.78457e-20	9.8759e-20	9.99987e-20	8.52466e-19	9.95741e-08	0.000181849	0.00596868	0.0471318
23.8238	8.60763e-122	8.60763e-27	3.74487e-20	9.87299e-20	9.99987e-20	-3.848e-19	8.60759e-08	0.000171174	0.00574889	0.045975
23.8589	7.42301e-122	7.42301e-27	3.70531e-20	9.87003e-20	9.99987e-20	-6.17017e-19	7.42297e-08	0.000161067	0.00553614	0.0448405
23.8939	6.38547e-122	6.38547e-27	3.66587e-20	9.86701e-20	9.99985e-20	-1.64849e-18	6.38543e-08	0.000151502	0.00533023	0.0437283
23.9289	5.47866e-122	5.47866e-27	3.62658e-20	9.86393e-20	9.99985e-20	-1.53912e-18	5.47863e-08	0.000142453	0.00513099	0.0426379
23.964	4.68785e-122	4.68785e-27	3.58743e-20	9.86078e-20	9.99985e-20	-1.82327e-18	4.68783e-08	0.000133895	0.00493824	0.0415691
23.999	3.99977e-122	3.99977e-27	3.54842e-20	9.85758e-20	9.99984e-20	-1.73789e-18	3.99977e-08	0.000125804	0.00475179	0.0405217
24.034	3.4025e-122	3.4025e-27	3.50956e-20	9.85431e-20	9.99984e-20	-1.63245e-18	3.40251e-08	0.000118158	0.0045715	0.0394953
24.0691	2.88535e-122	2.88535e-27	3.47085e-20	9.85098e-20	9.99983e-20	-1.45675e-18	2.88538e-08	0.000110934	0.00439717	0.0384898
24.1041	2.43873e-122	2.43873e-27	3.4323e-20	9.84758e-20	9.99983e-20	-1.3107e-18	2.43878e-08	0.000104113	0.00422866	0.0375047
24.1391	2.05407e-122	2.05407e-27	3.39391e-20	9.84412e-20	9.99982e-20	-1.14944e-18	2.05412e-08	9.76729e-05	0.0040658	0.0365399
24.1742	1.72372e-122	1.72372e-27	3.35568e-20	9.8406e-20	9.99982e-20	-9.62562e-19	1.72377e-08	9.15959e-05	0.00390843	0.0355951
24.2092	1.44087e-122	1.44087e-27	3.31762e-20	9.837e-20	9.99981e-20	-7.0019e-19	1.44095e-08	8.58633e-05	0.0037564	0.03467
24.2442	1.19946e-122	1.19946e-27	3.27973e-20	9.83334e-20	9.99981e-20	-4.69572e-19	1.19954e-08	8.04576e-05	0.00360955	0.0337642
24.2793	9.94103e-123	9.94103e-28	3.24201e-20	9.82961e-20	9.9998e-20	-4.6035e-19	9.94203e-09	7.53622e-05	0.00346775	0.0328776
24.3143	8.20034e-123	8.20034e-28	3.20447e-20	9.82581e-20	9.99979e-20	-3.30027e-19	8.20115e-09	7.05611e-05	0.00333084	0.0320099
24.3493	6.73041e-123	6.73041e-28	3.1671e-20	9.82193e-20	9.99978e-20	-2.64407e-19	6.73111e-09	6.6039e-05	0.00319869	0.0311608
24.3844	5.49408e-123	5.49408e-28	3.12992e-20	9.81799e-20	9.99978e-20	-1.21424e-19	5.49461e-09	6.17813e-05	0.00307115	0.0303299
24.4194	4.45867e-123	4.45867e-28	3.09293e-20	9.81397e-20	9.99977e-20	-5.87767e-20	4.45917e-09	5.77743e-05	0.00294809	0.0295172
24.4545	3.59548e-123	3.59548e-28	3.05612e-20	9.80987e-20	9.99976e-20	1.07696e-20	3.59564e-09	5.40045e-05	0.00282937	0.0287222
24.4895	2.87941e-123	2.87941e-28	3.01951e-20	9.8057e-20	9.99976e-20	3.48419e-20	2.87919e-09	5.04595e-05	0.00271488	0.0279447
24.5245	2.28852e-123	2.28852e-28	2.98309e-20	9.80146e-20	9.99974e-20	4.68674e-20	2.288e-09	4.71271e-05	0.00260447	0.0271844
24.5596	1.80374e-123	1.80374e-28	2.94687e-20	9.79713e-20	9.99974e-20	1.04178e-19	1.80311e-09	4.39958e-05	0.00249803	0.0264411
24.5946	1.4085e-123	1.4085e-28	2.91085e-20	9.79273e-20	9.99973e-20	8.07507e-20	1.40752e-09	4.10548e-05	0.00239544	0.0257145
24.6296	1.08847e-123	1.08847e-28	2.87503e-20	9.78825e-20	9.99972e-20	1.47865e-19	1.08727e-09	3.82935e-05	0.00229658	0.0250043
24.6647	8.31303e-124	8.31303e-29	2.83942e-20	9.78369e-20	9.99971e-20	1.40356e-19	8.29943e-10	3.57022e-05	0.00220132	0.0243103
24.6997	6.26387e-124	6.26387e-29	2.80402e-20	9.77904e-20	9.9997e-20	1.59572e-19	6.24892e-10	3.32713e-05	0.00210957	0.0236321
24.7347	4.64647e-124	4.64647e-29	2.76883e-20	9.77432e-20	9.99969e-20	1.62407e-19	4.63225e-10	3.09919e-05	0.00202121	0.0229696
24.7698	3.38348e-124	3.3835e-29	2.73385e-20	9.76951e-20	9.99968e-20	1.48201e-19	3.37069e-10	2.88555e-05	0.00193614	0.0223225
24.8048	2.40934e-124	2.40935e-29	2.69909e-20	9.76461e-20	9.99966e-20	1.59747e-19	2.39836e-10	2.6854e-05	0.00185424	0.0216905
24.8398	1.66869e-124	1.66865e-29	2.66455e-20	9.75963e-20	9.99965e-20	2.35265e-19	1.66134e-10	2.49797e-05	0.00177543	0.0210734
24.8749	1.11508e-124	1.11493e-29	2.63023e-20	9.75456e-20	9.99964e-20	1.54491e-19	1.11194e-10	2.32252e-05	0.00169959	0.0204708
24.9099	7.09752e-125	7.09797e-30	2.59613e-20	9.7494e-20	9.99963e-20	1.43376e-19	7.1474e-11	2.15837e-05	0.00162664	0.0198826
24.9449	4.20566e-125	4.22001e-30	2.56226e-20	9.74415e-20	9.99961e-20	1.51588e-19	4.30789e-11	2.00486e-05	0.00155647	0.0193085
24.98	2.20932e-125	2.168e-30	2.52861e-20	9.73882e-20	9.9996e-20	1.32396e-19	2.36763e-11	1.86136e-05	0.001489	0.0187482
25.015	4.96661e-129	1.36759e-32	2.4952e-20	9.73339e-20	9.99959e-20	1.26279e-19	1.11966e-11	1.72728e-05	0.00142414	0.0182015
25.0501	-4.06249e-132	-5.9069e-33	2.46202e-20	9.72786e-20	9.99957e-20	1.2675e-19	3.39062e-12	1.60206e-05	0.0013618	0.0176682
25.0851	-1.5244e-133	4.14682e-33	2.42907e-20	9.72225e-20	9.99956e-20	1.21381e-19	-7.63438e-13	1.48517e-05	0.0013019	0.017148
25.1201	3.3253e-135	-4.21923e-35	2.39636e-20	9.71654e-20	9.99954e-20	1.20129e-19	-2.66633e-12	1.37611e-05	0.00124435	0.0166406
25.1552	-8.97795e-137	-2.60249e-34	2.36388e-20	9.71073e-20	9.99953e-20	1.13741e-19	-3.02774e-12	1.27441e-05	0.00118907	0.0161459
25.1902	-5.01322e-138	-4.98292e-35	2.33165e-20	9.70482e-20	9.99951e-20	1.13179e-19	-2.72176e-12	1.1796e-05	0.00113599	0.0156635
25.2252	2.37289e-138	1.23157e-35	2.29965e-20	9.69882e-20	9.99949e-20	1.07185e-19	-1.91019e-12	1.09128e-05	0.00108504	0.0151933
25.2603	7.92938e-139	1.15978e-35	2.2679e-20	9.69272e-20	9.99948e-20	1.04804e-19	-1.07491e-12	1.00903e-05	0.00103613	0.014735
25.2953	9.3793e-139	2.96427e-36	2.23639e-20	9.68651e-20	9.99946e-20	1.03247e-19	-4.52946e-13	9.32474e-06	0.000989191	0.0142884
25.3303	8.6449e-139	-7.91474e-39	2.20513e-20	9.68021e-20	9.99944e-20	1.02277e-19	1.9323e-14	8.61258e-06	0.000944162	0.0138532
25.3654	7.9457e-139	-5.15047e-37	2.17412e-20	9.6738e-20	9.99942e-20	1.00097e-19	3.04818e-13	7.95042e-06	0.000900973	0.0134292
25.4004	7.33478e-139	-3.8067e-37	2.14336e-20	9.66728e-20	9.9994e-20	9.9537e-20	4.63598e-13	7.33507e-06	0.000859557	0.0130163
25.4354	6.76366e-139	-9.7147e-38	2.11284e-20	9.66067e-20	9.99938e-20	9.93594e-20	5.27014e-13	6.76351e-06	0.000819851	0.0126141
25.4705	6.23288e-139	6.65654e-39	2.08258e-20	9.65394e-20	9.99936e-20	9.82351e-20	5.26151e-13	6.23292e-06	0.000781794	0.0122226
25.5055	5.7406e-139	2.825e-38	2.05257e-20	9.64711e-20	9.99934e-20	9.82391e-20	3.8489e-13	5.74061e-06	0.000745325	0.0118413
25.5405	5.28408e-139	1.98389e-38	2.02281e-20	9.64016e-20	9.99932e-20	9.79383e-20	2.72325e-13	5.28408e-06	0.000710387	0.0114702
25.5756	4.86096e-139	9.30695e-39	1.99331e-20	9.63311e-20	9.99929e-20	9.75789e-20	1.91135e-13	4.86096e-06	0.000676924	0.011109
25.6106	4.46903e-139	2.23044e-39	1.96407e-20	9.62595e-20	9.99927e-20	9.78338e-20	1.14804e-13	4.46903e-06	0.00064488	0.0107575
25.6456	4.10618e-139	1.1864e-39	1.93508e-20	9.61867e-20	9.99925e-20	9.75044e-20	5.53734e-14	4.10618e-06	0.000614203	0.0104156
25.6807	3.77045e-139	8.79257e-40	1.90635e-20	9.61128e-20	9.99922e-20	9.81904e-20	6.08177e-15	3.77045e-06	0.000584843	0.0100829
25.7157	3.46e-139	1.25806e-39	1.87788e-20	9.60378e-20	9.9992e-20	9.81562e-20	-2.52745e-14	3.46e-06	0.000556748	0.00975933
25.7508	3.17309e-139	1.53985e-39	1.84967e-20	9.59616e-20	9.99917e-20	9.81961e-20	-3.55693e-14	3.17309e-06	0.000529872	0.00944468
25.7858	2.90808e-139	1.71851e-39	1.82172e-20	9.58842e-20	9.99914e-20	9.83588e-20	-4.95059e-14	2.90808e-06	0.000504168	0.00913874
25.8208	2.66347e-139	1.81405e-39	1.79403e-20	9.58056e-20	9.99911e-20	9.84078e-20	-4.52098e-14	2.66347e-06	0.00047959	0.00884132
25.8559	2.43781e-139	1.80735e-39	1.7666e-20	9.57258e-20	9.99908e-20	9.86911e-20	-4.73326e-14	2.43781e-06	0.000456095	0.00855222
25.8909	2.22976e-139	1.77939e-39	1.73943e-20	9.56449e-20	9.99905e-20	9.87872e-20	-3.22008e-14	2.22976e-06	0.000433642	0.00827128
25.9259	2.03807e-139	1.73664e-39	1.71253e-20	9.55627e-20	9.99902e-20	9.89345e-20	-2.83834e-14	2.03807e-06	0.000412189	0.00799829
25.961	1.86157e-139	1.69377e-39	1.68589e-20	9.54793e-20	9.99899e-20	9.92113e-20	-2.17646e-14	1.86157e-06	0.000391696	0.00773307
25.996	1.69915e-139	1.66058e-39	1.65951e-20	9.53946e-20	9.99896e-20	9.92109e-20	-1.81042e-14	1.69915e-06	0.000372127	0.00747546
26.031	1.5498e-139	1.63122e-39	1.6334e-20	9.53087e-20	9.99893e-20	9.95962e-20	-1.17952e-14	1.5498e-06	0.000353444	0.00722527
26.0661	1.41254e-139	1.60627e-39	1.60755e-20	9.52215e-20	9.99889e-20	9.95527e-20	-7.09166e-15	1.41254e-06	0.000335611	0.00698233
26.1011	1.28649e-139	1.58049e-39	1.58196e-20	9.51331e-20	9.99885e-20	9.97041e-20	-3.01442e-15	1.28649e-06	0.000318594	0.00674646
26.1361	1.17081e-139	1.55583e-39	1.55664e-20	9.50433e-20	9.99882e-20	9.9794e-20	-9.57872e-16	1.17081e-06	0.000302361	0.00651751
26.1712	1.06472e-139	1.53115e-39	1.53158e-20	9.49523e-20	9.99878e-20	9.95465e-20	2.39586e-16	1.06472e-06	0.000286878	0.00629531
26.2062	9.67493e-140	1.50664e-39	1.50679e-20	9.48599e-20	9.99874e-20	9.98422e-20	2.00715e-15	9.67493e-07	0.000272115	0.00607968
26.2412	8.78451e-140	1.48229e-39	1.48226e-20	9.47662e-20	9.9987e-20	9.99709e-20	2.91279e-15	8.78451e-07	0.000258043	0.00587049
26.2763	7.96965e-140	1.45808e-39	1.45799e-20	9.46712e-20	9.99866e-20	1.00007e-19	2.89304e-15	7.96965e-07	0.000244633	0.00566755
26.3113	7.22449e-140	1.43408e-39	1.43399e-20	9.45749e-20	9.99862e-20	1.00016e-19	2.64846e-15	7.22449e-07	0.000231856	0.00547074
26.3463	6.54358e-140	1.41031e-39	1.41025e-20	9.44772e-20	9.99857e-20	9.99613e-20	2.76276e-15	6.54358e-07	0.000219687	0.00527988
26.3814	5.92184e-140	1.38681e-39	1.38677e-20	9.43781e-20	9.99853e-20	1.00042e-19	2.32452e-15	5.92184e-07	0.000208099	0.00509484
26.4164	5.35458e-140	1.36357e-39	1.36356e-20	9.42776e-20	9.99848e-20	1.00089e-19	2.00997e-15	5.35458e-07	0.000197068	0.00491546
26.4515	4.83742e-140	1.34061e-39	1.34061e-20	9.41757e-20	9.99843e-20	1.0008e-19	1.69447e-15	4.83742e-07	0.000186569	0.0047416
26.4865	4.36633e-140	1.31792e-39	1.31792e-20	9.40725e-20	9.99838e-20	1.0007e-19	1.49887e-15	4.36633e-07	0.00017658	0.00457313
26.5215	3.93754e-140	1.29549e-39	1.2955e-20	9.39678e-20	9.99833e-20	1.00051e-19	1.20653e-15	3.93754e-07	0.000167079	0.0044099
26.5566	3.54758e-140	1.27333e-39	1.27333e-20	9.38617e-20	9.99828e-20	1.00068e-19	8.99669e-16	3.54758e-07	0.000158045	0.00425178
26.5916	3.19323e-140	1.25143e-39	1.25143e-20	9.37542e-20	9.99823e-20	1.00062e-19	5.82429e-16	3.19323e-07	0.000149456	0.00409863
26.6266	2.87151e-140	1.22978e-39	1.22978e-20	9.36452e-20	9.99817e-20	1.00066e-19	4.45902e-16	2.87151e-07	0.000141293	0.00395033
26.6617	2.57968e-140	1.2084e-39	1.2084e-20	9.35348e-20	9.99811e-20	1.00076e-19	2.80762e-16	2.57968e-07	0.000133537	0.00380674
26.6967	2.3152e-140	1.18727e-39	1.18727e-20	9.34229e-20	9.99805e-20	1.00061e-19	1.73593e-16	2.3152e-07	0.000126171	0.00366774
26.7317	2.07571e-140	1.16641e-39	1.16641e-20	9.33095e-20	9.99799e-20	1.00007e-19	5.84341e-17	2.07571e-07	0.000119176	0.00353322
26.7668	1.85906e-140	1.14579e-39	1.14579e-20	9.31946e-20	9.99793e-20	1.00056e-19	-2.38833e-17	1.85906e-07	0.000112535	0.00340303
26.8018	1.66325e-140	1.12544e-39	1.12544e-20	9.30782e-20	9.99787e-20	1.00061e-19	-2.41377e-16	1.66325e-07	0.000106233	0.00327708
26.8368	1.48645e-140	1.10534e-39	1.10534e-20	9.29604e-20	9.9978e-20	1.00035e-19	-9.36457e-17	1.48645e-07	0.000100254	0.00315524
26.8719	1.32698e-140	1.08549e-39	1.08549e-20	9.2841e-20	9.99774e-20	1.00037e-19	-1.24099e-16	1.32698e-07	9.45825e-05	0.0030374
26.9069	1.18326e-140	1.0659e-39	1.0659e-20	9.272e-20	9.99767e-20	1.00027e-19	-1.80277e-16	1.18326e-07	8.92051e-05	0.00292345
26.9419	1.05389e-140	1.04656e-39	1.04656e-20	9.25976e-20	9.9976e-20	1.00028e-19	-1.33186e-16	1.05389e-07	8.41077e-05	0.00281328
26.977	9.37552e-141	1.02747e-39	1.02747e-20	9.24736e-20	9.99752e-20	1.00014e-19	-1.16478e-16	9.37552e-08	7.92772e-05	0.00270678
27.012	8.33041e-141	1.00863e-39	1.00863e-20	9.2348e-20	9.99745e-20	1.00018e-19	-1.29255e-16	8.33041e-08	7.47011e-05	0.00260385
27.047	7.3926e-141	9.90036e-40	9.90036e-21	9.22209e-20	9.99737e-20	1.00026e-19	-1.06572e-16	7.3926e-08	7.03671e-05	0.00250439
27.0821	6.55201e-141	9.71692e-40	9.71692e-21	9.20921e-20	9.99729e-20	1.00012e-19	-8.99842e-17	6.55201e-08	6.62638e-05	0.0024083
27.1171	5.79941e-141	9.53595e-40	9.53595e-21	9.19618e-20	9.99721e-20	1.00006e-19	-8.1186e-17	5.79941e-08	6.238e-05	0.00231549
27.1522	5.12639e-141	9.35743e-40	9.35743e-21	9.18299e-20	9.99712e-20	1.00005e-19	-6.33474e-17	5.12639e-08	5.87052e-05	0.00222585
27.1872	4.52525e-141	9.18134e-40	9.18134e-21	9.16964e-20	9.99704e-20	1.00007e-19	-4.98185e-17	4.52524e-08	5.52291e-05	0.00213929
27.2222	3.98896e-141	9.00768e-40	9.00768e-21	9.15613e-20	9.99695e-20	1.00001e-19	-4.30489e-17	3.98895e-08	5.19421e-05	0.00205573
27.2573	3.51114e-141	8.83643e-40	8.83643e-21	9.14245e-20	9.99686e-20	1e-19	-3.2198e-17	3.51113e-08	4.88348e-05	0.00197507
27.2923	3.08595e-141	8.66758e-40	8.66758e-21	9.12861e-20	9.99676e-20	1.00001e-19	-2.3669e-17	3.08595e-08	4.58984e-05	0.00189723
27.3273	2.7081e-141	8.5011e-40	8.5011e-21	9.11461e-20	9.99667e-20	9.99918e-20	-1.69516e-17	2.7081e-08	4.31243e-05	0.00182212
27.3624	2.37278e-141	8.33699e-40	8.33699e-21	9.10044e-20	9.99657e-20	1.00001e-19	-1.19343e-17	2.37277e-08	4.05044e-05	0.00174967
27.3974	2.0756e-141	8.17524e-40	8.17524e-21	9.08611e-20	9.99647e-20	9.9997e-20	-6.40823e-18	2.0756e-08	3.80308e-05	0.00167978
27.4324	1.81261e-141	8.01582e-40	8.01582e-21	9.07161e-20	9.99636e-20	9.99964e-20	-2.87979e-18	1.81261e-08	3.56963e-05	0.00161239
27.4675	1.58022e-141	7.85872e-40	7.85872e-21	9.05694e-20	9.99625e-20	9.9997e-20	2.39635e-18	1.58022e-08	3.34937e-05	0.00154741
27.5025	1.37518e-141	7.70392e-40	7.70392e-21	9.04211e-20	9.99614e-20	9.99966e-20	1.50056e-18	1.37518e-08	3.14162e-05	0.00148478
27.5375	1.19455e-141	7.55142e-40	7.55142e-21	9.0271e-20	9.99603e-20	9.99937e-20	9.99378e-18	1.19455e-08	2.94574e-05	0.00142441
27.5726	1.03568e-141	7.40118e-40	7.40118e-21	9.01193e-20	9.99591e-20	9.99965e-20	5.0486e-18	1.03568e-08	2.76111e-05	0.00136624
27.6076	8.96177e-142	7.2532e-40	7.2532e-21	8.99658e-20	9.99579e-20	9.99932e-20	5.97119e-18	8.9618e-09	2.58715e-05	0.00131019
27.6426	7.73895e-142	7.10746e-40	7.10746e-21	8.98106e-20	9.99567e-20	9.99979e-20	4.49768e-18	7.73899e-09	2.42328e-05	0.00125621
27.6777	6.66896e-142	6.96393e-40	6.96393e-21	8.96538e-20	9.99555e-20	9.9999e-20	5.14121e-18	6.669e-09	2.26899e-05	0.00120422
27.7127	5.73439e-142	6.82261e-40	6.82261e-21	8.94952e-20	9.99542e-20	9.99976e-20	4.87855e-18	5.73443e-09	2.12376e-05	0.00115416
27.7477	4.91964e-142	6.68348e-40	6.68348e-21	8.93348e-20	9.99528e-20	9.99979e-20	4.17895e-18	4.91969e-09	1.9871e-05	0.00110597
27.7828	4.21075e-142	6.54651e-40	6.54651e-21	8.91727e-20	9.99515e-20	9.99979e-20	3.42976e-18	4.2108e-09	1.85855e-05	0.00105959
27.8178	3.59521e-142	6.41169e-40	6.41169e-21	8.90089e-20	9.99501e-20	9.99985e-20	3.99119e-18	3.59527e-09	1.73768e-05	0.00101496
27.8529	3.06184e-142	6.279e-40	6.279e-21	8.88433e-20	9.99486e-20	9.9998e-20	2.90761e-18	3.06189e-09	1.62407e-05	0.000972011
27.8879	2.60069e-142	6.14843e-40	6.14843e-21	8.8676e-20	9.99472e-20	9.99987e-20	3.36033e-18	2.60074e-09	1.51732e-05	0.000930702
27.9229	2.20288e-142	6.01995e-40	6.01995e-21	8.85069e-20	9.99457e-20	9.99983e-20	1.4201e-18	2.20291e-09	1.41705e-05	0.000890974
27.958	1.86052e-142	5.89354e-40	5.89354e-21	8.8336e-20	9.99441e-20	9.99991e-20	1.95641e-18	1.86052e-09	1.3229e-05	0.000852773
27.993	1.56661e-142	5.76919e-40	5.76919e-21	8.81634e-20	9.99425e-20	9.99994e-20	1.46696e-18	1.56667e-09	1.23453e-05	0.000816048
28.028	1.31494e-142	5.64687e-40	5.64687e-21	8.7989e-20	9.99409e-20	9.99992e-20	1.5664e-18	1.31495e-09	1.15162e-05	0.00078075
28.0631	1.10001e-142	5.52658e-40	5.52658e-21	8.78128e-20	9.99392e-20	9.99996e-20	2.78536e-19	1.10002e-09	1.07385e-05	0.000746829
28.0981	9.1698e-143	5.40828e-40	5.40828e-21	8.76348e-20	9.99375e-20	9.99994e-20	8.948e-19	9.16975e-10	1.00094e-05	0.000714239
28.1331	7.61572e-143	5.29196e-40	5.29196e-21	8.74551e-20	9.99357e-20	9.99995e-20	6.25116e-19	7.61553e-10	9.32614e-06	0.000682933
28.1682	6.30027e-143	5.17759e-40	5.17759e-21	8.72735e-20	9.99339e-20	9.99997e-20	5.2369e-19	6.3001e-10	8.686e-06	0.000652867
28.2032	5.19042e-143	5.06517e-40	5.06517e-21	8.70901e-20	9.99321e-20	9.99998e-20	2.67414e-19	5.19009e-10	8.08651e-06	0.000623997
28.2382	4.25725e-143	4.95467e-40	4.95467e-21	8.6905e-20	9.99302e-20	1e-19	3.05093e-19	4.25681e-10	7.52533e-06	0.000596283
28.2733	3.47549e-143	4.84606e-40	4.84606e-21	8.6718e-20	9.99282e-20	1e-19	-1.10824e-19	3.47494e-10	7.00019e-06	0.000569682
28.3083	2.82308e-143	4.73934e-40	4.73934e-21	8.65292e-20	9.99262e-20	1e-19	1.009e-19	2.82258e-10	6.50899e-06	0.000544156
28.3433	2.28084e-143	4.63447e-40	4.63447e-21	8.63386e-20	9.99242e-20	1e-19	-6.89029e-20	2.28026e-10	6.04971e-06	0.000519666
28.3784	1.83213e-143	4.53144e-40	4.53144e-21	8.61462e-20	9.99221e-20	9.99998e-20	-6.42133e-20	1.83155e-10	5.62045e-06	0.000496176
28.4134	1.46254e-143	4.43023e-40	4.43023e-21	8.5952e-20	9.99199e-20	1e-19	-5.64022e-20	1.46191e-10	5.21941e-06	0.000473648
28.4484	1.15963e-143	4.33082e-40	4.33082e-21	8.57559e-20	9.99177e-20	1e-19	-8.75072e-20	1.15913e-10	4.84489e-06	0.000452048
28.4835	9.12705e-144	4.23318e-40	4.23318e-21	8.5558e-20	9.99154e-20	1e-19	-6.47244e-20	9.1221e-11	4.49527e-06	0.000431342
28.5185	7.12576e-144	4.1373e-40	4.1373e-21	8.53583e-20	9.99131e-20	1e-19	-8.96734e-20	7.12224e-11	4.16905e-06	0.000411497
28.5536	5.51395e-144	4.04316e-40	4.04316e-21	8.51568e-20	9.99107e-20	1e-19	5.365e-22	5.51091e-11	3.86477e-06	0.000392482
28.5886	4.22472e-144	3.95074e-40	3.95074e-21	8.49535e-20	9.99083e-20	1e-19	-6.96496e-20	4.22366e-11	3.58109e-06	0.000374266
28.6236	3.20125e-144	3.86001e-40	3.86001e-21	8.47483e-20	9.99058e-20	1e-19	3.8834e-20	3.20066e-11	3.31673e-06	0.000356818
28.6587	2.39551e-144	3.77096e-40	3.77096e-21	8.45413e-20	9.99032e-20	1e-19	-5.05984e-20	2.39659e-11	3.07047e-06	0.00034011
28.6937	1.76705e-144	3.68356e-40	3.68356e-21	8.43325e-20	9.99006e-20	1e-19	3.68206e-20	1.7694e-11	2.84117e-06	0.000324115
28.7287	1.28196e-144	3.59779e-40	3.59779e-21	8.41218e-20	9.98979e-20	1e-19	-1.56881e-20	1.28548e-11	2.62777e-06	0.000308804
28.7638	9.1195e-145	3.51364e-40	3.51364e-21	8.39094e-20	9.98952e-20	1e-19	2.67622e-21	9.16717e-12	2.42924e-06	0.000294152
28.7988	6.33552e-145	3.43109e-40	3.43109e-21	8.36951e-20	9.98924e-20	9.99999e-20	2.71638e-20	6.38746e-12	2.24464e-06	0.000280134
28.8338	4.27406e-145	3.3501e-40	3.3501e-21	8.34789e-20	9.98895e-20	9.99999e-20	3.16601e-20	4.33608e-12	2.07306e-06	0.000266725
28.8689	2.77641e-145	3.27067e-40	3.27067e-21	8.3261e-20	9.98865e-20	1e-19	3.54101e-20	2.82879e-12	1.91366e-06	0.000253901
28.9039	1.71342e-145	3.19277e-40	3.19277e-21	8.30412e-20	9.98835e-20	1e-19	5.09273e-20	1.77437e-12	1.76564e-06	0.00024164
28.9389	9.808e-146	3.11639e-40	3.11639e-21	8.28196e-20	9.98804e-20	1e-19	6.57302e-20	1.04309e-12	1.62826e-06	0.00022992
28.974	4.95191e-146	3.04149e-40	3.04149e-21	8.25962e-20	9.98772e-20	1e-19	6.52248e-20	5.46196e-13	1.50081e-06	0.000218718
29.009	-1.44416e-148	2.96807e-40	2.96807e-21	8.2371e-20	9.98739e-20	1e-19	7.86741e-20	2.28944e-13	1.38262e-06	0.000208016
29.044	-9.51702e-152	2.89609e-40	2.89609e-21	8.21439e-20	9.98706e-20	9.99999e-20	8.27088e-20	4.00542e-14	1.27309e-06	0.000197792
29.0791	-5.55384e-155	2.82555e-40	2.82555e-21	8.1915e-20	9.98672e-20	1e-19	8.41994e-20	-6.13805e-14	1.17162e-06	0.000188027
29.1141	8.05147e-156	2.75642e-40	2.75642e-21	8.16844e-20	9.98637e-20	9.99999e-20	9.14041e-20	-1.07622e-13	1.07767e-06	0.000178704
29.1491	1.04186e-157	2.68868e-40	2.68868e-21	8.14519e-20	9.98601e-20	9.99999e-20	1.0028e-19	-1.12984e-13	9.90719e-07	0.000169803
29.1842	-3.19734e-158	2.62231e-40	2.62231e-21	8.12176e-20	9.98564e-20	9.99999e-20	1.05606e-19	-9.79746e-14	9.10293e-07	0.000161308
29.2192	1.36887e-158	2.55729e-40	2.55729e-21	8.09815e-20	9.98527e-20	9.99998e-20	1.10719e-19	-7.81111e-14	8.35937e-07	0.000153203
29.2543	7.02951e-159	2.49361e-40	2.49361e-21	8.07437e-20	9.98488e-20	9.99999e-20	1.06358e-19	-4.0922e-14	7.6723e-07	0.00014547
29.2893	7.04103e-159	2.43123e-40	2.43123e-21	8.0504e-20	9.98449e-20	9.99999e-20	1.05059e-19	-2.71309e-14	7.03774e-07	0.000138096
29.3243	6.45944e-159	2.37015e-40	2.37015e-21	8.02626e-20	9.98409e-20	9.99999e-20	1.05964e-19	-2.86887e-15	6.452e-07	0.000131064
29.3594	5.91008e-159	2.31034e-40	2.31034e-21	8.00193e-20	9.98368e-20	9.99999e-20	9.41775e-20	3.41554e-15	5.91161e-07	0.00012436
29.3944	5.41336e-159	2.25179e-40	2.25179e-21	7.97743e-20	9.98326e-20	9.99999e-20	1.10304e-19	1.38811e-14	5.41333e-07	0.000117971
29.4294	4.95419e-159	2.19446e-40	2.19446e-21	7.95276e-20	9.98283e-20	9.99999e-20	1.05335e-19	1.77319e-14	4.95412e-07	0.000111884
29.4645	4.53116e-159	2.13836e-40	2.13836e-21	7.9279e-20	9.98238e-20	9.99998e-20	1.07139e-19	2.26926e-14	4.53116e-07	0.000106084
29.4995	4.1418e-159	2.08345e-40	2.08345e-21	7.90288e-20	9.98193e-20	9.99998e-20	1.0723e-19	1.95597e-14	4.1418e-07	0.000100561
29.5345	3.78358e-159	2.02972e-40	2.02972e-21	7.87767e-20	9.98147e-20	9.99998e-20	1.07199e-19	1.97574e-14	3.78358e-07	9.53024e-05
29.5696	3.45419e-159	1.97714e-40	1.97714e-21	7.8523e-20	9.981e-20	9.99998e-20	1.04335e-19	1.40705e-14	3.45419e-07	9.02962e-05
29.6046	3.1515e-159	1.92571e-40	1.92571e-21	7.82675e-20	9.98052e-20	9.99998e-20	1.05128e-19	1.4023e-14	3.1515e-07	8.55319e-05
29.6396	2.87349e-159	1.8754e-40	1.8754e-21	7.80102e-20	9.98002e-20	9.99998e-20	1.0457e-19	9.36153e-15	2.87349e-07	8.09988e-05
29.6747	2.61831e-159	1.82619e-40	1.82619e-21	7.77513e-20	9.97952e-20	9.99998e-20	1.04738e-19	6.14309e-15	2.61831e-07	7.66867e-05
29.7097	2.38423e-159	1.77806e-40	1.77806e-21	7.74906e-20	9.979e-20	9.99998e-20	1.04158e-19	3.8344e-15	2.38423e-07	7.25859e-05
29.7447	2.16964e-159	1.73101e-40	1.73101e-21	7.72282e-20	9.97847e-20	9.99998e-20	1.03253e-19	1.97278e-15	2.16964e-07	6.8687e-05
29.7798	1.97302e-159	1.685e-40	1.685e-21	7.69642e-20	9.97793e-20	9.99998e-20	1.02878e-19	-8.14059e-17	1.97302e-07	6.49809e-05
29.8148	1.793e-159	1.64002e-40	1.64002e-21	7.66984e-20	9.97738e-20	9.99998e-20	1.02494e-19	-1.13737e-15	1.793e-07	6.14591e-05
29.8498	1.62827e-159	1.59606e-40	1.59606e-21	7.6431e-20	9.97682e-20	9.99998e-20	1.01251e-19	-1.86197e-15	1.62827e-07	5.81132e-05
29.8849	1.47763e-159	1.55309e-40	1.55309e-21	7.61619e-20	9.97624e-20	9.99998e-20	1.01777e-19	-2.48875e-15	1.47763e-07	5.49353e-05
29.9199	1.33997e-159	1.5111e-40	1.5111e-21	7.58912e-20	9.97565e-20	9.99998e-20	1.01122e-19	-2.18216e-15	1.33997e-07	5.19175e-05
29.955	1.21426e-159	1.47008e-40	1.47008e-21	7.56188e-20	9.97505e-20	9.99997e-20	1.00969e-19	-3.60799e-15	1.21426e-07	4.90527e-05
29.99	1.09952e-159	1.43e-40	1.43e-21	7.53448e-20	9.97443e-20	9.99997e-20	1.00996e-19	-2.4451e-15	1.09952e-07	4.63338e-05
30.025	9.94885e-160	1.39085e-40	1.39085e-21	7.50691e-20	9.9738e-20	9.99997e-20	1.00512e-19	-1.86946e-15	9.94885e-08	4.3754e-05
30.0601	8.99521e-160	1.3526e-40	1.3526e-21	7.47919e-20	9.97315e-20	9.99997e-20	1.00175e-19	-1.85541e-15	8.99521e-08	4.13068e-05
30.0951	8.1267e-160	1.31526e-40	1.31526e-21	7.4513e-20	9.9725e-20	9.99997e-20	1.0071e-19	-1.65603e-15	8.1267e-08	3.8986e-05
30.1301	7.33628e-160	1.27879e-40	1.27879e-21	7.42326e-20	9.97182e-20	9.99997e-20	9.94678e-20	-1.16962e-15	7.33628e-08	3.67856e-05
30.1652	6.61746e-160	1.24318e-40	1.24318e-21	7.39506e-20	9.97114e-20	9.99997e-20	1.00133e-19	-9.5646e-16	6.61746e-08	3.47001e-05
30.2002	5.96423e-160	1.20842e-40	1.20842e-21	7.3667e-20	9.97043e-20	9.99997e-20	9.98217e-20	-2.10728e-16	5.96423e-08	3.27238e-05
30.2352	5.37105e-160	1.1745e-40	1.1745e-21	7.33819e-20	9.96972e-20	9.99997e-20	9.96853e-20	-4.95763e-16	5.37105e-08	3.08516e-05
30.2703	4.83281e-160	1.14138e-40	1.14138e-21	7.30952e-20	9.96898e-20	9.99997e-20	9.98192e-20	-1.49013e-16	4.83281e-08	2.90785e-05
30.3053	4.3448e-160	1.10907e-40	1.10907e-21	7.2807e-20	9.96824e-20	9.99996e-20	9.96892e-20	-1.28559e-16	4.3448e-08	2.73996e-05
30.3403	3.90267e-160	1.07754e-40	1.07754e-21	7.25173e-20	9.96747e-20	9.99996e-20	9.98546e-20	-1.31264e-16	3.90267e-08	2.58105e-05
30.3754	3.50244e-160	1.04678e-40	1.04678e-21	7.22261e-20	9.96669e-20	9.99996e-20	9.98465e-20	7.56963e-17	3.50244e-08	2.43066e-05
30.4104	3.14043e-160	1.01678e-40	1.01678e-21	7.19334e-20	9.96589e-20	9.99996e-20	9.99101e-20	1.66336e-16	3.14043e-08	2.28839e-05
30.4454	2.81325e-160	9.87509e-41	9.87509e-22	7.16393e-20	9.96508e-20	9.99996e-20	9.97138e-20	1.76343e-16	2.81325e-08	2.15383e-05
30.4805	2.51781e-160	9.58969e-41	9.58969e-22	7.13437e-20	9.96424e-20	9.99996e-20	9.96895e-20	1.28227e-16	2.51781e-08	2.02661e-05
30.5155	2.25126e-160	9.31139e-41	9.31139e-22	7.10466e-20	9.96339e-20	9.99996e-20	9.98649e-20	1.88596e-16	2.25126e-08	1.90634e-05
30.5506	2.01097e-160	9.04005e-41	9.04005e-22	7.07482e-20	9.96253e-20	9.99995e-20	9.98941e-20	1.95848e-16	2.01097e-08	1.79269e-05
30.5856	1.79456e-160	8.77555e-41	8.77555e-22	7.04483e-20	9.96164e-20	9.99995e-20	9.97466e-20	1.72125e-16	1.79456e-08	1.68533e-05
30.6206	1.59982e-160	8.51773e-41	8.51773e-22	7.0147e-20	9.96074e-20	9.99995e-20	1.00061e-19	1.59049e-16	1.59982e-08	1.58392e-05
30.6557	1.42475e-160	8.26646e-41	8.26646e-22	6.98444e-20	9.95981e-20	9.99995e-20	9.97739e-20	9.39328e-17	1.42475e-08	1.48818e-05
30.6907	1.26751e-160	8.02161e-41	8.02161e-22	6.95404e-20	9.95887e-20	9.99995e-20	9.98232e-20	1.30605e-16	1.26751e-08	1.3978e-05
30.7257	1.12642e-160	7.78304e-41	7.78304e-22	6.92351e-20	9.95791e-20	9.99995e-20	9.98365e-20	8.8627e-17	1.12642e-08	1.31252e-05
30.7608	9.99935e-161	7.55063e-41	7.55063e-22	6.89284e-20	9.95693e-20	9.99994e-20	9.98571e-20	9.12427e-17	9.99935e-09	1.23207e-05
30.7958	8.86665e-161	7.32424e-41	7.32424e-22	6.86205e-20	9.95593e-20	9.99994e-20	9.9923e-20	4.37564e-17	8.86665e-09	1.1562e-05
30.8308	7.8533e-161	7.10375e-41	7.10375e-22	6.83112e-20	9.9549e-20	9.99994e-20	9.99356e-20	5.39721e-17	7.85328e-09	1.08466e-05
30.8659	6.94766e-161	6.88903e-41	6.88903e-22	6.80007e-20	9.95386e-20	9.99994e-20	9.99883e-20	4.58525e-17	6.94766e-09	1.01724e-05
30.9009	6.13913e-161	6.67996e-41	6.67996e-22	6.76889e-20	9.95279e-20	9.99994e-20	9.99261e-20	3.26274e-17	6.13913e-09	9.53712e-06
30.9359	5.41808e-161	6.47642e-41	6.47642e-22	6.73759e-20	9.95171e-20	9.99993e-20	9.99974e-20	1.56923e-17	5.41808e-09	8.93871e-06
30.971	4.77576e-161	6.27828e-41	6.27828e-22	6.70617e-20	9.9506e-20	9.99993e-20	9.99533e-20	1.22819e-17	4.77576e-09	8.3752e-06
31.006	4.20421e-161	6.08543e-41	6.08543e-22	6.67463e-20	9.94947e-20	9.99993e-20	9.9963e-20	-2.80175e-18	4.20421e-09	7.84472e-06
31.041	3.69622e-161	5.89776e-41	5.89776e-22	6.64297e-20	9.94831e-20	9.99993e-20	9.99763e-20	8.05449e-19	3.69622e-09	7.34549e-06
31.0761	3.24526e-161	5.71514e-41	5.71514e-22	6.6112e-20	9.94714e-20	9.99992e-20	1.00031e-19	-4.57853e-18	3.24526e-09	6.87581e-06
31.1111	2.8454e-161	5.53747e-41	5.53747e-22	6.57931e-20	9.94594e-20	9.99992e-20	1.00023e-19	-6.87515e-18	2.84541e-09	6.43408e-06
31.1461	2.4913e-161	5.36464e-41	5.36464e-22	6.54731e-20	9.94471e-20	9.99992e-20	1.00019e-19	-6.74394e-18	2.4913e-09	6.01875e-06
31.1812	2.17811e-161	5.19653e-41	5.19653e-22	6.5152e-20	9.94346e-20	9.99992e-20	1.00015e-19	-8.74717e-18	2.17811e-09	5.62837e-06
31.2162	1.90146e-161	5.03304e-41	5.03304e-22	6.48298e-20	9.94219e-20	9.99991e-20	1.00015e-19	-1.07833e-17	1.90147e-09	5.26157e-06
31.2513	1.65743e-161	4.87407e-41	4.87407e-22	6.45065e-20	9.94089e-20	9.99991e-20	9.99947e-20	-1.15589e-17	1.65743e-09	4.91703e-06
31.2863	1.44244e-161	4.7195e-41	4.7195e-22	6.41822e-20	9.93957e-20	9.99991e-20	1.00002e-19	-1.04927e-17	1.44245e-09	4.5935e-06
31.3213	1.25332e-161	4.56925e-41	4.56925e-22	6.3857e-20	9.93822e-20	9.9999e-20	1.00033e-19	-5.54831e-18	1.25333e-09	4.2898e-06
31.3564	1.08719e-161	4.4232e-41	4.4232e-22	6.35307e-20	9.93684e-20	9.9999e-20	1.00009e-19	-8.11196e-18	1.0872e-09	4.0048e-06
31.3914	9.41475e-162	4.28126e-41	4.28126e-22	6.32034e-20	9.93544e-20	9.9999e-20	1.00004e-19	-6.9077e-18	9.41477e-10	3.73745e-06
31.4264	8.13853e-162	4.14333e-41	4.14333e-22	6.28752e-20	9.93401e-20	9.99989e-20	9.99995e-20	-7.09658e-18	8.13854e-10	3.48674e-06
31.4615	7.02254e-162	4.00932e-41	4.00932e-22	6.25461e-20	9.93255e-20	9.99989e-20	1.00009e-19	-5.56858e-18	7.02256e-10	3.25171e-06
31.4965	6.04825e-162	3.87913e-41	3.87913e-22	6.2216e-20	9.93106e-20	9.99989e-20	1.00008e-19	-3.60547e-18	6.04823e-10	3.03144e-06
31.5315	5.19906e-162	3.75267e-41	3.75267e-22	6.18851e-20	9.92955e-20	9.99988e-20	1.00014e-19	-4.35698e-18	5.19904e-10	2.8251e-06
31.5666	4.46018e-162	3.62986e-41	3.62986e-22	6.15533e-20	9.928e-20	9.99988e-20	1.00016e-19	-3.73601e-18	4.46017e-10	2.63185e-06
31.6016	3.8184e-162	3.5106e-41	3.5106e-22	6.12207e-20	9.92643e-20	9.99988e-20	1.00005e-19	-1.26332e-18	3.8184e-10	2.45094e-06
31.6366	3.26199e-162	3.3948e-41	3.3948e-22	6.08872e-20	9.92482e-20	9.99987e-20	1.00007e-19	-2.26923e-18	3.26196e-10	2.28163e-06
31.6717	2.78048e-162	3.28239e-41	3.28239e-22	6.0553e-20	9.92319e-20	9.99987e-20	1.00009e-19	-1.84599e-18	2.78045e-10	2.12323e-06
31.7067	2.36461e-162	3.17328e-41	3.17328e-22	6.02179e-20	9.92152e-20	9.99986e-20	9.99999e-20	-4.17269e-19	2.36457e-10	1.9751e-06
31.7417	2.00615e-162	3.06738e-41	3.06738e-22	5.98822e-20	9.91983e-20	9.99986e-20	1.00006e-19	-7.89503e-19	2.00613e-10	1.83662e-06
31.7768	1.69781e-162	2.96461e-41	2.96461e-22	5.95457e-20	9.9181e-20	9.99985e-20	1.00008e-19	-7.02233e-19	1.6978e-10	1.7072e-06
31.8118	1.43316e-162	2.86491e-41	2.86491e-22	5.92085e-20	9.91634e-20	9.99985e-20	1.00005e-19	6.06793e-20	1.43314e-10	1.5863e-06
31.8468	1.20652e-162	2.76818e-41	2.76818e-22	5.88707e-20	9.91455e-20	9.99984e-20	9.99986e-20	4.35557e-19	1.20649e-10	1.4734e-06
31.8819	1.01288e-162	2.67435e-41	2.67435e-22	5.85321e-20	9.91272e-20	9.99984e-20	1.00006e-19	3.97077e-19	1.01285e-10	1.368e-06
31.9169	8.47835e-163	2.58335e-41	2.58335e-22	5.8193e-20	9.91086e-20	9.99983e-20	1.00002e-19	3.71402e-19	8.47803e-11	1.26965e-06
31.952	7.07514e-163	2.49511e-41	2.49511e-22	5.78532e-20	9.90896e-20	9.99983e-20	9.99985e-20	4.44274e-19	7.07487e-11	1.1779e-06
31.987	5.8853e-163	2.40956e-41	2.40956e-22	5.75129e-20	9.90703e-20	9.99982e-20	1.00002e-19	4.37236e-19	5.88511e-11	1.09235e-06
32.022	4.87913e-163	2.32661e-41	2.32661e-22	5.7172e-20	9.90507e-20	9.99982e-20	1.00003e-19	3.2552e-19	4.87893e-11	1.01261e-06
32.0571	4.03073e-163	2.24622e-41	2.24622e-22	5.68306e-20	9.90307e-20	9.99981e-20	1.00002e-19	5.18255e-19	4.03056e-11	9.38315e-07
32.0921	3.3175e-163	2.1683e-41	2.1683e-22	5.64887e-20	9.90103e-20	9.99981e-20	1.00001e-19	4.67541e-19	3.31734e-11	8.69113e-07
32.1271	2.71979e-163	2.0928e-41	2.0928e-22	5.61463e-20	9.89895e-20	9.9998e-20	1e-19	3.86732e-19	2.71951e-11	8.04685e-07
32.1622	2.22056e-163	2.01964e-41	2.01964e-22	5.58034e-20	9.89684e-20	9.99979e-20	1.00001e-19	2.28264e-19	2.22064e-11	7.44723e-07
32.1972	1.80503e-163	1.94877e-41	1.94877e-22	5.54602e-20	9.89469e-20	9.99979e-20	9.9999e-20	3.5312e-19	1.8051e-11	6.88941e-07
32.2322	1.46044e-163	1.88013e-41	1.88013e-22	5.51165e-20	9.8925e-20	9.99978e-20	1e-19	3.48685e-19	1.46055e-11	6.37067e-07
32.2673	1.17578e-163	1.81365e-41	1.81365e-22	5.47724e-20	9.89028e-20	9.99977e-20	9.99997e-20	2.78029e-19	1.17579e-11	5.88849e-07
32.3023	9.4161e-164	1.74927e-41	1.74927e-22	5.4428e-20	9.88801e-20	9.99977e-20	1e-19	2.94141e-19	9.41795e-12	5.44045e-07
32.3373	7.49808e-164	1.68695e-41	1.68695e-22	5.40832e-20	9.8857e-20	9.99976e-20	9.99996e-20	4.03071e-19	7.50011e-12	5.02432e-07
32.3724	5.93444e-164	1.62661e-41	1.62661e-22	5.37381e-20	9.88335e-20	9.99975e-20	1e-19	3.69408e-19	5.93597e-12	4.63798e-07
32.4074	4.66605e-164	1.56821e-41	1.56821e-22	5.33928e-20	9.88096e-20	9.99974e-20	9.99992e-20	2.56469e-19	4.66758e-12	4.27945e-07
32.4424	3.64266e-164	1.51169e-41	1.51169e-22	5.30472e-20	9.87853e-20	9.99973e-20	9.9999e-20	2.58324e-19	3.64486e-12	3.94687e-07
32.4775	2.8217e-164	1.457e-41	1.457e-22	5.27014e-20	9.87606e-20	9.99973e-20	9.99996e-20	1.81014e-19	2.82404e-12	3.63849e-07
32.5125	2.16723e-164	1.40409e-41	1.40409e-22	5.23553e-20	9.87354e-20	9.99972e-20	9.99998e-20	1.20892e-19	2.16937e-12	3.35267e-07
32.5475	1.649e-164	1.35291e-41	1.35291e-22	5.20091e-20	9.87098e-20	9.99971e-20	9.99996e-20	1.39968e-19	1.65175e-12	3.08788e-07
32.5826	1.24168e-164	1.3034e-41	1.3034e-22	5.16628e-20	9.86837e-20	9.9997e-20	9.99997e-20	1.88341e-19	1.24417e-12	2.84268e-07
32.6176	9.24137e-165	1.25553e-41	1.25553e-22	5.13163e-20	9.86572e-20	9.99969e-20	1e-19	1.64391e-19	9.27428e-13	2.61572e-07
32.6527	6.78794e-165	1.20924e-41	1.20924e-22	5.09697e-20	9.86303e-20	9.99968e-20	1e-19	1.46102e-19	6.81193e-13	2.40573e-07
32.6877	4.91132e-165	1.16449e-41	1.16449e-22	5.06231e-20	9.86028e-20	9.99967e-20	9.99998e-20	9.17895e-20	4.9247e-13	2.21154e-07
32.7227	3.49202e-165	1.12123e-41	1.12123e-22	5.02764e-20	9.85749e-20	9.99966e-20	9.99992e-20	9.55044e-20	3.50474e-13	2.03204e-07
32.7578	2.43233e-165	1.07942e-41	1.07942e-22	4.99296e-20	9.85466e-20	9.99965e-20	9.99999e-20	9.01268e-20	2.44717e-13	1.86619e-07
32.7928	1.65279e-165	1.03902e-41	1.03902e-22	4.95829e-20	9.85177e-20	9.99964e-20	9.99998e-20	7.0508e-20	1.65463e-13	1.71302e-07
32.8278	1.08921e-165	9.99978e-42	9.99978e-23	4.92362e-20	9.84884e-20	9.99963e-20	1e-19	8.91992e-20	1.0779e-13	1.57164e-07
32.8629	6.90167e-166	9.62266e-42	9.62266e-23	4.88896e-20	9.84586e-20	9.99962e-20	9.99999e-20	6.72962e-20	6.87701e-14	1.4412e-07
32.8979	4.14733e-166	9.2584e-42	9.2584e-23	4.8543e-20	9.84283e-20	9.99961e-20	9.99998e-20	7.45623e-20	4.13363e-14	1.32091e-07
32.9329	2.30678e-166	8.90661e-42	8.90661e-23	4.81966e-20	9.83974e-20	9.99959e-20	1e-19	4.94646e-20	2.19936e-14	1.21003e-07
32.968	1.12883e-166	8.56691e-42	8.56691e-23	4.78503e-20	9.83661e-20	9.99958e-20	1e-19	1.04361e-19	9.90765e-15	1.10787e-07
33.003	1.02543e-168	8.23894e-42	8.23894e-23	4.75041e-20	9.83342e-20	9.99957e-20	1e-19	7.98498e-20	2.45197e-15	1.01381e-07
33.038	-6.6138e-172	7.92234e-42	7.92234e-23	4.71582e-20	9.83019e-20	9.99955e-20	9.99999e-20	7.89559e-20	-1.46821e-15	9.27228e-08
33.0731	2.58304e-174	7.61677e-42	7.61677e-23	4.68124e-20	9.82689e-20	9.99954e-20	1e-19	8.54371e-20	-3.72459e-15	8.47584e-08
33.1081	1.07753e-176	7.32188e-42	7.32188e-23	4.64669e-20	9.82355e-20	9.99953e-20	1e-19	7.93028e-20	-3.55402e-15	7.74356e-08
33.1431	1.71229e-177	7.03734e-42	7.03734e-23	4.61216e-20	9.82015e-20	9.99951e-20	1e-19	8.08331e-20	-3.26931e-15	7.07062e-08
33.1782	-1.88776e-178	6.76284e-42	6.76284e-23	4.57767e-20	9.81669e-20	9.9995e-20	1e-19	7.73846e-20	-2.57796e-15	6.45254e-08
33.2132	7.88141e-179	6.49807e-42	6.49807e-23	4.5432e-20	9.81318e-20	9.99948e-20	9.99999e-20	8.78773e-20	-1.62276e-15	5.88513e-08
33.2482	5.26395e-179	6.2427e-42	6.2427e-23	4.50877e-20	9.80962e-20	9.99947e-20	1e-19	8.59323e-20	-9.69743e-16	5.36454e-08
33.2833	4.87894e-179	5.99646e-42	5.99646e-23	4.47438e-20	9.80599e-20	9.99945e-20	1e-19	8.69394e-20	-1.72628e-16	4.88714e-08
33.3183	4.45225e-179	5.75905e-42	5.75905e-23	4.44002e-20	9.80231e-20	9.99943e-20	1e-19	8.81557e-20	6.98727e-16	4.44961e-08
33.3534	4.04833e-179	5.53018e-42	5.53018e-23	4.4057e-20	9.79857e-20	9.99942e-20	1e-19	9.55191e-20	1.17138e-15	4.04882e-08
33.3884	3.68186e-179	5.30959e-42	5.30959e-23	4.37143e-20	9.79477e-20	9.9994e-20	1e-19	9.85677e-20	1.2903e-15	3.68191e-08
33.4234	3.34622e-179	5.09702e-42	5.09702e-23	4.33721e-20	9.79091e-20	9.99938e-20	1e-19	9.57488e-20	1.47096e-15	3.34619e-08
33.4585	3.0392e-179	4.89219e-42	4.89219e-23	4.30303e-20	9.78698e-20	9.99936e-20	9.99999e-20	9.84283e-20	1.28286e-15	3.0392e-08
33.4935	2.75864e-179	4.69486e-42	4.69486e-23	4.26891e-20	9.783e-20	9.99935e-20	1e-19	9.57207e-20	1.33598e-15	2.75864e-08
33.5285	2.50238e-179	4.50479e-42	4.50479e-23	4.23484e-20	9.77896e-20	9.99933e-20	1e-19	9.43526e-20	1.19349e-15	2.50238e-08
33.5636	2.26846e-179	4.32174e-42	4.32174e-23	4.20083e-20	9.77485e-20	9.99931e-20	1e-19	9.59351e-20	9.11876e-16	2.26846e-08
33.5986	2.05506e-179	4.14547e-42	4.14547e-23	4.16687e-20	9.77068e-20	9.99929e-20	1e-19	1.00795e-19	4.62358e-16	2.05506e-08
33.6336	1.8605e-179	3.97576e-42	3.97576e-23	4.13298e-20	9.76644e-20	9.99926e-20	1e-19	1.00451e-19	6.01278e-16	1.8605e-08
33.6687	1.68323e-179	3.8124e-42	3.8124e-23	4.09915e-20	9.76214e-20	9.99924e-20	1e-19	1.0079e-19	3.56136e-16	1.68323e-08
33.7037	1.52181e-179	3.65517e-42	3.65517e-23	4.06538e-20	9.75777e-20	9.99922e-20	1e-19	1.00251e-19	2.15805e-16	1.52181e-08
33.7387	1.37492e-179	3.50386e-42	3.50386e-23	4.03169e-20	9.75334e-20	9.9992e-20	1e-19	1.00468e-19	1.16791e-16	1.37492e-08
33.7738	1.24133e-179	3.35828e-42	3.35828e-23	3.99806e-20	9.74884e-20	9.99917e-20	1e-19	1.0269e-19	-3.29901e-17	1.24133e-08
33.8088	1.11993e-179	3.21824e-42	3.21824e-23	3.96451e-20	9.74427e-20	9.99915e-20	1e-19	1.00766e-19	-1.3912e-16	1.11993e-08
33.8438	1.00966e-179	3.08353e-42	3.08353e-23	3.93104e-20	9.73963e-20	9.99912e-20	1e-19	1.00804e-19	-1.30704e-16	1.00966e-08
33.8789	9.09591e-180	2.95399e-42	2.95399e-23	3.89764e-20	9.73493e-20	9.9991e-20	1e-19	9.98784e-20	-2.79174e-16	9.09591e-09
33.9139	8.18826e-180	2.82943e-42	2.82943e-23	3.86432e-20	9.73015e-20	9.99907e-20	1e-19	1.01786e-19	-2.76509e-16	8.18826e-09
33.9489	7.36561e-180	2.70968e-42	2.70968e-23	3.83109e-20	9.7253e-20	9.99905e-20	1e-19	1.00987e-19	-2.9658e-16	7.36561e-09
33.984	6.62053e-180	2.59458e-42	2.59458e-23	3.79794e-20	9.72038e-20	9.99902e-20	1e-19	1.01158e-19	-2.51168e-16	6.62053e-09
34.019	5.94617e-180	2.48396e-42	2.48396e-23	3.76487e-20	9.71539e-20	9.99899e-20	1e-19	1.02217e-19	-2.15111e-16	5.94617e-09
34.0541	5.33628e-180	2.37766e-42	2.37766e-23	3.7319e-20	9.71033e-20	9.99896e-20	1e-19	1.00925e-19	-1.67007e-16	5.33628e-09
34.0891	4.78508e-180	2.27554e-42	2.27554e-23	3.69901e-20	9.70519e-20	9.99893e-20	1e-19	1.00753e-19	-4.66232e-17	4.78508e-09
34.1241	4.28731e-180	2.17744e-42	2.17744e-23	3.66622e-20	9.69997e-20	9.9989e-20	1e-19	1.00824e-19	-1.19354e-16	4.28731e-09
34.1592	3.83813e-180	2.08323e-42	2.08323e-23	3.63353e-20	9.69468e-20	9.99887e-20	1e-19	1.00879e-19	-1.23579e-16	3.83813e-09
34.1942	3.4331e-180	1.99276e-42	1.99276e-23	3.60094e-20	9.68932e-20	9.99884e-20	1e-19	1.01226e-19	-8.33734e-17	3.4331e-09
34.2292	3.06818e-180	1.9059e-42	1.9059e-23	3.56844e-20	9.68387e-20	9.9988e-20	1e-19	1.01016e-19	-6.45824e-17	3.06818e-09
34.2643	2.73964e-180	1.82252e-42	1.82252e-23	3.53605e-20	9.67835e-20	9.99877e-20	1e-19	1.01228e-19	-5.16475e-17	2.73964e-09
34.2993	2.44411e-180	1.74249e-42	1.74249e-23	3.50376e-20	9.67275e-20	9.99873e-20	1e-19	1.00451e-19	-2.79553e-17	2.44411e-09
34.3343	2.17848e-180	1.6657e-42	1.6657e-23	3.47158e-20	9.66707e-20	9.9987e-20	1e-19	1.00285e-19	-1.35265e-17	2.17849e-09
34.3694	1.93994e-180	1.59202e-42	1.59202e-23	3.4395e-20	9.66131e-20	9.99866e-20	1e-19	1.00331e-19	6.57506e-18	1.93994e-09
34.4044	1.72589e-180	1.52134e-42	1.52134e-23	3.40754e-20	9.65547e-20	9.99862e-20	1e-19	1.00183e-19	7.16771e-18	1.72589e-09
34.4394	1.53399e-180	1.45355e-42	1.45355e-23	3.37569e-20	9.64955e-20	9.99858e-20	1e-19	1.00058e-19	2.23675e-17	1.53399e-09
34.4745	1.3621e-180	1.38854e-42	1.38854e-23	3.34395e-20	9.64355e-20	9.99854e-20	1e-19	1.00126e-19	2.69805e-17	1.3621e-09
34.5095	1.20827e-180	1.32621e-42	1.32621e-23	3.31233e-20	9.63746e-20	9.9985e-20	1e-19	1.00069e-19	2.72178e-17	1.20827e-09
34.5445	1.07073e-180	1.26646e-42	1.26646e-23	3.28083e-20	9.63129e-20	9.99846e-20	1e-19	1.00055e-19	3.0896e-17	1.07073e-09
34.5796	9.47872e-181	1.20919e-42	1.20919e-23	3.24945e-20	9.62503e-20	9.99842e-20	1e-19	1.00043e-19	2.43822e-17	9.47872e-10
34.6146	8.38225e-181	1.15431e-42	1.15431e-23	3.21819e-20	9.61869e-20	9.99837e-20	1e-19	9.99985e-20	3.05726e-17	8.38226e-10
34.6496	7.40467e-181	1.10173e-42	1.10173e-23	3.18706e-20	9.61226e-20	9.99833e-20	1e-19	1.00006e-19	1.81371e-17	7.40467e-10
34.6847	6.53393e-181	1.05136e-42	1.05136e-23	3.15605e-20	9.60574e-20	9.99828e-20	1e-19	1.00022e-19	9.58722e-18	6.53394e-10
34.7197	5.75914e-181	1.00311e-42	1.00311e-23	3.12517e-20	9.59914e-20	9.99823e-20	1e-19	1.00168e-19	1.76009e-17	5.75915e-10
34.7548	5.07043e-181	9.56913e-43	9.56913e-24	3.09442e-20	9.59244e-20	9.99819e-20	1e-19	1.00016e-19	3.65205e-17	5.07044e-10
34.7898	4.45888e-181	9.12679e-43	9.12679e-24	3.0638e-20	9.58566e-20	9.99814e-20	1e-19	9.994e-20	1.34583e-17	4.45888e-10
34.8248	3.91641e-181	8.70334e-43	8.70334e-24	3.03331e-20	9.57879e-20	9.99808e-20	1e-19	9.9951e-20	1.06775e-17	3.91641e-10
34.8599	3.43575e-181	8.29805e-43	8.29805e-24	3.00296e-20	9.57183e-20	9.99803e-20	1e-19	9.99281e-20	1.03766e-17	3.43575e-10
34.8949	3.01033e-181	7.91022e-43	7.91022e-24	2.97274e-20	9.56477e-20	9.99798e-20	1e-19	9.99431e-20	3.19197e-18	3.01033e-10
34.9299	2.63422e-181	7.53915e-43	7.53915e-24	2.94266e-20	9.55762e-20	9.99792e-20	1e-19	9.99482e-20	5.45075e-18	2.63422e-10
34.965	2.30209e-181	7.18418e-43	7.18418e-24	2.91272e-20	9.55038e-20	9.99786e-20	1e-19	9.99207e-20	4.19463e-18	2.30209e-10
35	2.00916e-181	6.84469e-43	6.84469e-24	2.88292e-20	9.54304e-20	9.99781e-20	1e-19	9.99403e-20	2.23317e-18	2.00915e-10

## Sheet: Fig 3f
X	Phi										T	N
0	1	1	1	1	1	1	1	1	1	1	0	0
0.20202	0.960526	1.08052	1.10182	1.10552	1.10616	1.10627	1.10628	1.10629	1.10629	1.10629	1	0.725498
0.40404	0.864635	1.14474	1.20733	1.22054	1.22322	1.22375	1.22385	1.22387	1.22387	1.22387	3	2.36068
0.606061	0.721006	1.18471	1.3126	1.34444	1.35186	1.35351	1.35386	1.35394	1.35395	1.35395	5	4.84199
0.808081	0.545504	1.19386	1.41255	1.47582	1.49249	1.49661	1.49758	1.4978	1.49785	1.49786	7	8.72628
1.0101	-0.000458588	1.16802	1.5013	1.61232	1.6451	1.65404	1.65633	1.6569	1.65703	1.65706	9	14.8146
1.21212	2.30441e-15	1.1062	1.57258	1.75059	1.80914	1.82662	1.83148	1.83277	1.83309	1.83317	11	24.358
1.41414	1.48927e-19	1.01095	1.62037	1.88632	1.98332	2.0149	2.02439	2.02707	2.02779	2.02798	13	39.3174
1.61616	1.63955e-19	0.888189	1.63955	2.0143	2.16551	2.21904	2.23634	2.24155	2.24305	2.24345	15	62.7665
1.81818	1.62645e-19	0.746583	1.62645	2.12876	2.35264	2.43863	2.46844	2.47802	2.48092	2.48175	17	99.5233
2.0202	1.57942e-19	0.596491	1.57942	2.22368	2.54067	2.67257	2.72154	2.73826	2.74361	2.74523	19	157.14
2.22222	1.49913e-19	0.448679	1.49913	2.29322	2.72463	2.91891	2.99607	3.02402	3.03345	3.03645
2.42424	1.38861e-19	0.312999	1.38861	2.33224	2.89879	3.17478	3.2919	3.33686	3.35284	3.35818
2.62626	1.25307e-19	0.197231	1.25307	2.33677	3.05685	3.43627	3.6082	3.67808	3.70423	3.71339
2.82828	1.09947e-19	0.106269	1.09947	2.30437	3.19228	3.69845	3.94325	4.04856	4.09	4.10519
3.0303	9.35854e-20	-7.92872e-05	0.935854	2.23451	3.29871	3.95542	4.29438	4.44859	4.51237	4.53683
3.23232	7.70608e-20	1.81782e-10	0.770608	2.12868	3.37032	4.20048	4.65777	4.87774	4.97332	5.01165
3.43434	6.11686e-20	1.2867e-13	0.611686	1.99036	3.4023	4.42633	5.02847	5.33467	5.47439	5.53294
3.63636	4.65906e-20	-4.59798e-16	0.465906	1.82482	3.39125	4.62539	5.40037	5.81696	6.01653	6.1039
3.83838	3.3841e-20	-5.25806e-18	0.33841	1.6388	3.33544	4.79015	5.76626	6.32097	6.59991	6.72746
4.0404	2.32352e-20	1.07603e-18	0.232352	1.43993	3.23507	4.9136	6.11801	6.84175	7.22375	7.40614
4.24242	1.48824e-20	7.28255e-19	0.148824	1.23622	3.09236	4.98964	6.44679	7.37295	7.88607	8.14184
4.44444	8.70273e-21	7.90685e-19	0.0870273	1.03546	2.91141	5.0135	6.74339	7.90688	8.58355	8.93566
4.64646	4.46366e-21	8.43444e-19	0.0446367	0.84464	2.69808	4.98204	6.99858	8.43452	9.31136	9.78766
4.84848	1.82885e-21	8.94576e-19	0.0182916	0.669543	2.45955	4.89407	7.20355	8.94576	10.063	10.6966
5.05051	-1.3644e-28	9.42959e-19	-1.49479e-05	0.514409	2.20396	4.75052	7.35032	9.42959	10.8304	11.6598
5.25253	1.65036e-37	9.87447e-19	-2.89721e-09	0.381793	1.93984	4.55439	7.43224	9.87447	11.6036	12.6726
5.45455	1.67768e-38	1.02687e-18	-1.92693e-11	0.272586	1.67562	4.31072	7.44432	10.2687	12.3712	13.7288
5.65657	1.41913e-38	1.06009e-18	3.35098e-13	0.186172	1.41913	4.02635	7.38361	10.6009	13.1204	14.8199
5.85859	1.17716e-38	1.08604e-18	-6.40197e-15	0.120715	1.17716	3.70952	7.24944	10.8604	13.8371	15.9353
6.06061	9.55178e-39	1.10381e-18	3.11783e-16	0.0735039	0.955178	3.3695	7.0435	11.0381	14.5065	17.0622
6.26263	7.57074e-39	1.11263e-18	-1.23665e-17	0.0413383	0.757074	3.01603	6.76988	11.1263	15.1135	18.1859
6.46465	5.85141e-39	1.11197e-18	2.39649e-18	0.0208844	0.585141	2.65886	6.43491	11.1197	15.6432	19.2899
6.66667	4.40119e-39	1.10156e-18	2.73278e-18	0.00898106	0.440119	2.30723	6.04691	11.0156	16.0812	20.3559
6.86869	3.21364e-39	1.08137e-18	2.90952e-18	0.00286227	0.321364	1.96944	5.61579	10.8137	16.4146	21.3647
7.07071	2.27104e-39	1.05168e-18	3.19126e-18	-3.58936e-06	0.227104	1.6525	5.15262	10.5168	16.6324	22.2965
7.27273	1.54737e-39	1.01305e-18	3.47637e-18	-7.61971e-09	0.154737	1.36187	4.66908	10.1305	16.7259	23.1312
7.47475	1.01153e-39	9.66279e-19	3.77753e-18	1.04416e-10	0.101153	1.10139	4.17693	9.66279	16.6891	23.8495
7.67677	6.30305e-40	9.12425e-19	4.09378e-18	-3.44933e-12	0.0630305	0.873176	3.68753	9.12425	16.5193	24.4334
7.87879	3.71045e-40	8.52716e-19	4.4237e-18	1.79732e-13	0.0371045	0.677812	3.21127	8.52716	16.2173	24.8668
8.08081	2.03704e-40	7.8852e-19	4.76541e-18	-8.53587e-15	0.0203704	0.514479	2.75729	7.8852	15.7871	25.1361
8.28283	1.02236e-40	7.21288e-19	5.1165e-18	-1.13555e-16	0.0102236	0.381223	2.33309	7.21288	15.2362	25.2312
8.48485	4.53364e-41	6.52487e-19	5.47411e-18	1.77309e-16	0.00453363	0.275244	1.94439	6.52487	14.5753	25.1453
8.68687	1.65886e-41	5.8355e-19	5.83489e-18	-4.43071e-18	0.00165883	0.193195	1.59502	5.8355	13.8179	24.876
8.88889	4.14163e-42	5.15815e-19	6.19505e-18	7.5071e-18	0.000415325	0.131465	1.28702	5.15815	12.9797	24.4251
9.09091	-3.55804e-51	4.50483e-19	6.5504e-18	9.46315e-18	-5.4824e-07	0.086432	1.02071	4.50483	12.078	23.7986
9.29293	6.6988e-58	3.88579e-19	6.89641e-18	1.01438e-17	-8.83599e-09	0.0546661	0.794955	3.88579	11.1314	23.0068
9.49495	6.07398e-58	3.30928e-19	7.22828e-18	1.11826e-17	2.05799e-10	0.0330766	0.607403	3.30928	10.1586	22.0639
9.69697	4.54796e-58	2.78139e-19	7.54105e-18	1.23002e-17	-3.2655e-12	0.0190049	0.454796	2.78139	9.17809	20.9874
9.89899	3.3327e-58	2.30606e-19	7.82971e-18	1.35031e-17	-4.78371e-13	0.0102635	0.33327	2.30606	8.20743	19.7979
10.101	2.38649e-58	1.88516e-19	8.08932e-18	1.48091e-17	6.99225e-14	0.00513253	0.238649	1.88516	7.26262	18.518
10.303	1.66702e-58	1.51865e-19	8.31512e-18	1.62205e-17	-6.25264e-15	0.0023218	0.166702	1.51865	6.35769	17.1717
10.5051	1.13351e-58	1.20487e-19	8.50271e-18	1.77406e-17	-7.22658e-16	0.000912317	0.113351	1.20487	5.50436	15.7835
10.7071	7.48377e-59	9.40818e-20	8.64815e-18	1.93727e-17	2.2825e-16	0.000286137	0.0748377	0.940818	4.71183	14.3777
10.9091	4.78296e-59	7.22495e-20	8.74807e-18	2.11189e-17	3.9324e-17	5.58337e-05	0.0478296	0.722495	3.98669	12.9776
11.1111	2.94785e-59	5.45209e-20	8.79985e-18	2.29801e-17	1.86293e-17	-1.49692e-07	0.0294785	0.545209	3.33293	11.6048
11.3131	1.74366e-59	4.03907e-20	8.80163e-18	2.4956e-17	2.82854e-17	-3.12855e-09	0.0174366	0.403907	2.75216	10.2787
11.5152	9.83705e-60	2.93444e-20	8.75244e-18	2.70446e-17	3.17352e-17	5.14654e-11	0.00983705	0.293444	2.24378	9.01569
11.7172	5.24935e-60	2.08814e-20	8.65225e-18	2.92423e-17	3.46782e-17	1.49095e-11	0.00524935	0.208814	1.80533	7.82945
11.9192	2.61914e-60	1.45336e-20	8.50197e-18	3.15435e-17	3.82053e-17	-2.82671e-12	0.00261914	0.145336	1.43284	6.73027
12.1212	1.20128e-60	9.87754e-21	8.30344e-18	3.39405e-17	4.21843e-17	4.12711e-13	0.00120128	0.0987754	1.12118	5.72527
12.3232	4.93056e-61	6.54262e-21	8.0594e-18	3.64237e-17	4.65197e-17	3.97983e-14	0.000493058	0.0654262	0.864443	4.81845
12.5253	1.7268e-61	4.21391e-21	7.77345e-18	3.89808e-17	5.12676e-17	-9.09784e-15	0.000172678	0.0421391	0.6563	4.0109
12.7273	4.65897e-62	2.63182e-21	7.4499e-18	4.15976e-17	5.64648e-17	-2.38114e-16	4.6596e-05	0.0263182	0.490302	3.30117
12.9293	6.90549e-63	1.58856e-21	7.0937e-18	4.42574e-17	6.21469e-17	7.81929e-16	6.78061e-06	0.0158856	0.360141	2.6856
13.1313	1.86509e-73	9.22836e-22	6.71028e-18	4.69412e-17	6.83489e-17	1.23595e-16	-4.71219e-08	0.00922836	0.25986	2.15877
13.3333	1.84852e-77	5.13242e-22	6.30542e-18	4.96281e-17	7.51065e-17	7.58659e-17	-1.08207e-10	0.00513242	0.184002	1.71394
13.5354	1.27709e-77	2.71404e-22	5.88508e-18	5.22951e-17	8.24563e-17	7.72081e-17	-1.39561e-10	0.00271404	0.127709	1.34346
13.7374	8.67678e-78	1.35208e-22	5.45524e-18	5.49175e-17	9.04343e-17	9.60116e-17	3.04358e-11	0.00135208	0.0867678	1.03917
13.9394	5.76202e-78	6.26433e-23	5.02176e-18	5.74694e-17	9.90757e-17	1.06189e-16	-2.10989e-12	0.000626433	0.0576202	0.792809
14.1414	3.73334e-78	2.64812e-23	4.59025e-18	5.99237e-17	1.08414e-16	1.17172e-16	-3.99824e-13	0.000264813	0.0373334	0.596242
14.3434	2.35517e-78	9.90639e-24	4.16591e-18	6.2253e-17	1.18482e-16	1.29444e-16	5.93585e-14	9.90636e-05	0.0235517	0.441754
14.5455	1.44302e-78	3.10358e-24	3.75345e-18	6.44295e-17	1.29308e-16	1.43028e-16	1.63949e-14	3.10352e-05	0.0144302	0.322215
14.7475	8.56158e-79	7.20398e-25	3.357e-18	6.64261e-17	1.40917e-16	1.58001e-16	-2.54426e-15	7.20826e-06	0.00856158	0.231198
14.9495	4.90099e-79	7.8946e-26	2.98004e-18	6.82166e-17	1.53331e-16	1.74491e-16	-5.37592e-16	7.56246e-07	0.00490099	0.163052
15.1515	2.6946e-79	7.87846e-32	2.62537e-18	6.97761e-17	1.66563e-16	1.92648e-16	3.39006e-16	-1.02021e-08	0.0026946	0.112916
15.3535	1.41477e-79	5.08377e-35	2.29511e-18	7.10819e-17	1.80622e-16	2.12624e-16	2.552e-16	1.88295e-10	0.00141477	0.0767006
15.5556	7.04032e-80	6.99502e-37	1.9907e-18	7.21139e-17	1.95511e-16	2.34586e-16	2.39214e-16	-1.00276e-10	0.000704032	0.051041
15.7576	3.28709e-80	5.37e-37	1.7129e-18	7.2855e-17	2.1122e-16	2.58708e-16	2.59753e-16	2.0326e-11	0.000328709	0.0332278
15.9596	1.41952e-80	4.81082e-37	1.46193e-18	7.32916e-17	2.27733e-16	2.8518e-16	2.90133e-16	1.48046e-13	0.000141952	0.0211269
16.1616	5.55048e-81	4.27326e-37	1.23742e-18	7.34139e-17	2.45023e-16	3.14201e-16	3.22914e-16	-7.2488e-13	5.55047e-05	0.0130948
16.3636	1.89845e-81	3.76886e-37	1.03858e-18	7.32162e-17	2.63051e-16	3.4598e-16	3.57075e-16	7.99538e-15	1.89844e-05	0.00789429
16.5657	5.33127e-82	3.30019e-37	8.64197e-19	7.26971e-17	2.81766e-16	3.80738e-16	3.94716e-16	4.00643e-14	5.33179e-06	0.00461664
16.7677	1.06229e-82	2.86877e-37	7.12792e-19	7.18598e-17	3.01106e-16	4.18706e-16	4.3635e-16	4.13091e-15	1.06179e-06	0.00261062
16.9697	8.18863e-84	2.47532e-37	5.82646e-19	7.07118e-17	3.20995e-16	4.60121e-16	4.82523e-16	-1.90366e-15	7.91027e-08	0.00142187
17.1717	-2.49671e-95	2.11979e-37	4.719e-19	6.92647e-17	3.41343e-16	5.05231e-16	5.3346e-16	-2.72981e-16	-3.08808e-09	0.000742243
17.3737	2.96831e-97	1.80145e-37	3.78619e-19	6.75346e-17	3.62048e-16	5.54286e-16	5.89695e-16	6.87253e-16	3.27958e-10	0.000369057
17.5758	1.89954e-97	1.51901e-37	3.00858e-19	6.5541e-17	3.82997e-16	6.07541e-16	6.51768e-16	7.47027e-16	-8.75749e-11	0.00017336
17.7778	1.18821e-97	1.27072e-37	2.36711e-19	6.33072e-17	4.04061e-16	6.65252e-16	7.2026e-16	7.44172e-16	7.75893e-12	7.60857e-05
17.9798	7.25355e-98	1.05443e-37	1.84356e-19	6.0859e-17	4.25104e-16	7.27673e-16	7.95807e-16	7.97724e-16	2.94327e-12	3.0714e-05
18.1818	4.31256e-98	8.67769e-38	1.42087e-19	5.82248e-17	4.45976e-16	7.95054e-16	8.791e-16	8.82739e-16	-6.36887e-13	1.11377e-05
18.3838	2.49121e-98	7.08157e-38	1.08336e-19	5.54349e-17	4.66519e-16	8.67634e-16	9.70889e-16	9.80553e-16	-1.96516e-13	3.49058e-06
18.5859	1.39424e-98	5.72952e-38	8.16899e-20	5.25207e-17	4.86571e-16	9.4564e-16	1.07199e-15	1.08564e-15	2.41512e-14	8.79337e-07
18.7879	7.53408e-99	4.59501e-38	6.08956e-20	4.95141e-17	5.05961e-16	1.02928e-15	1.18328e-15	1.20078e-15	2.29768e-14	1.49501e-07
18.9899	3.91429e-99	3.65214e-38	4.48596e-20	4.64471e-17	5.24516e-16	1.11875e-15	1.30571e-15	1.32797e-15	2.93756e-15	7.62873e-09
19.1919	1.94501e-99	2.87613e-38	3.26433e-20	4.3351e-17	5.42064e-16	1.21421e-15	1.4403e-15	1.46873e-15	-1.35477e-16	-5.75297e-10
19.3939	9.18141e-100	2.24372e-38	2.34532e-20	4.02558e-17	5.58433e-16	1.31578e-15	1.58815e-15	1.62441e-15	1.07184e-15	1.77973e-10
19.596	4.08108e-100	1.73349e-38	1.66288e-20	3.719e-17	5.73457e-16	1.42355e-15	1.75043e-15	1.79653e-15	1.75007e-15	-4.58766e-11
19.798	1.68767e-100	1.32604e-38	1.16288e-20	3.41799e-17	5.86976e-16	1.53758e-15	1.92839e-15	1.98676e-15	2.06593e-15	8.9234e-13
20	6.38243e-101	1.00403e-38	8.01605e-21	3.12493e-17	5.98841e-16	1.65785e-15	2.12337e-15	2.19698e-15	2.23241e-15	2.86442e-12

## Sheet: Fig 4b
r (um)	I_tpx2 (a.u.)	r (um)	I_tpx2 (a.u.)	r (um)	I_tpx2 (a.u.)	r (um)	I_tpx2 (a.u.)	r (um)	I_tpx2 (a.u.)	r (um)	I_tpx2 (a.u.)	r (um)	I_tpx2 (a.u.)	r_theory (um)	I_theory (a.u.)
1	1	1	1	1	0.856802	1	0.940825	1	0.542239	1	1	1	1	1	0.785377
3	0.905665	3	0.827041	3	1	3	1	3	0.796037	3	0.82108	3	0.855249	3	0.720455
5	0.950598	5	0.711717	5	0.980867	5	0.97215	5	1	5	0.727183	5	0.687709	5	0.660899
7	0.880979	7	0.590093	7	0.861625	7	0.81569	7	0.910948	7	0.588434	7	0.560503	7	0.606267
9	0.784108	9	0.547853	9	0.633978	9	0.637159	9	0.725774	9	0.495681	9	0.442653	9	0.55615
11	0.698683	11	0.441721	11	0.60248	11	0.534145	11	0.56532	11	0.409203	11	0.357248	11	0.510177
13	0.622255	13	0.374088	13	0.534042	13	0.462537	13	0.477875	13	0.35629	13	0.322681	13	0.468004
15	0.535802	15	0.331632	15	0.493596	15	0.387253	15	0.442829	15	0.307472	15	0.281671	15	0.429317
17	0.462947	17	0.307874	17	0.446782	17	0.363542	17	0.396495	17	0.292421	17	0.271305	17	0.393828
19	0.4177	19	0.273094	19	0.423497	19	0.345539	19	0.364267	19	0.272673	19	0.246997	19	0.361272
21	0.377338	21	0.253219	21	0.396689	21	0.314598	21	0.338067	21	0.259129	21	0.225536	21	0.331408
23	0.373276	23	0.222385	23	0.354547	23	0.287844	23	0.319879	23	0.240144	23	0.217927	23	0.304013
25	0.350497	25	0.217291	25	0.339142	25	0.272624	25	0.29647	25	0.231208	25	0.212677	25	0.278882
27	0.329917	27	0.205367	27	0.320862	27	0.2683	27	0.279038	27	0.227538	27	0.203497	27	0.255828
29	0.321316	29	0.184663	29	0.323663	29	0.242602	29	0.263754	29	0.21039	29	0.199056	29	0.234681
31	0.31075	31	0.176002			31	0.239882	31	0.250186	31	0.205917	31	0.188092	31	0.215281
33	0.295115	33	0.163278			33	0.2407	33	0.229192	33	0.195717	33	0.179349	33	0.197485
35	0.279495	35	0.159562			35	0.227196	35	0.21429	35	0.19306	35	0.164779	35	0.18116
37	0.275293	37	0.147175					37	0.205362			37	0.16877	37	0.166185
39	0.269014	39	0.140866					39	0.188295			39	0.163784	39	0.152447
		41	0.132519					41	0.176064					41	0.139845
		43	0.126608					43	0.167771					43	0.128285
		45	0.123507					45	0.159087					45	0.117681
		47	0.120908					47	0.153227					47	0.107953
		49	0.116651					49	0.141706					49	0.099029

## Sheet: Fig 4c
x-d (um)	<Phi/Phi_max>
-13.0242	0.00813008	0.00696864	0.0162602	0.00813008	0.00696864	0.00696864	0.0097561	0.0162602	0.00813008	0.0139373	0.0162602	0.0139373	0.00813008	0.0209059	0.00696864	0.00696864	0	0.0139373	0.0139373	0.00696864	0.0139373	0.0177384	0.0348432	0.0278746	0.00696864	0.0325203	0.0278746	0.0139373	0.0209059	0.00696864	0.0162602	0.00813008	0.00696864	0.0162602	0.00696864	0.00813008	0.00696864	0.00813008	0.00696864	0.0097561	0	0	0.0195122	0.0243902	0.0487805	0	0	0	0.0146341
-9.0242	0.0216802	0.0146341	0.0097561	0	0.0121951	0.00886918	0.0121951	0.0150094	0.0243902	0.0162602	0.0304878	0.0195122	0.00696864	0.0133038	0.00443459	0.00443459	0.0209059	0.0195122	0.0354767	0.0310421	0.0341463	0.0365854	0.0266075	0.0243902	0.0341463	0.0260163	0.0266075	0.0243902	0.0133038	0.0243902	0.0313589	0.0390244	0.0310421	0.0390244	0.0439024	0.0422764	0.0390244	0.054878	0.0532151	0.0758808	0.0758808	0.0696864	0.121951	0.0731707	0.0576497	0.0670732	0.0792683	0.128049	0.0576497
-5.0242	0.00609756	0.0271003	0.0187617	0.0182927	0	0.0146341	0.00696864	0	0	0.0304878	0.00696864	0.0271003	0.0162602	0.0292683	0.0487805	0.0780488	0.0406504	0.0596206	0.097561	0.0585366	0.0542005	0.0341463	0.0634146	0.0650407	0.0487805	0.0675422	0.0292683	0.0487805	0.0487805	0.0487805	0.0243902	0.0325203	0.0292683	0.0542005	0.0487805	0.0750469	0.0542005	0.0766551	0.0731707	0.125436	0.109756	0.0813008	0.117073	0.125436	0.0921409	0.0836237	0.0487805	0.15331	0.0813008
-1.0242	0.0162602	0.0390244	0.0422764	0.0216802	0.0365854	0.0266075	0.0365854	0.0337711	0.0182927	0.0271003	0.0487805	0.0682927	0.0905923	0.101996	0.115299	0.101996	0.0836237	0.102439	0.115299	0.141907	0.131707	0.126016	0.159645	0.131707	0.160976	0.188618	0.208426	0.180488	0.221729	0.195122	0.142857	0.263415	0.261641	0.292683	0.229268	0.276423	0.22439	0.262195	0.221729	0.281843	0.373984	0.383275	0.349593	0.335366	0.337029	0.371951	0.390244	0.317073	0.252772
2.9758	0.0162602	0.00487805	0.0292683	0.0162602	0.0121951	0.0310421	0.0365854	0.0375235	0.0853659	0.0921409	0.0853659	0.0731707	0.101045	0.101996	0.0931264	0.128603	0.12892	0.097561	0.124169	0.172949	0.15122	0.178862	0.261641	0.239024	0.219512	0.22439	0.21286	0.243902	0.274945	0.282927	0.33101	0.390244	0.354767	0.395122	0.4	0.413008	0.380488	0.45122	0.372506	0.363144	0.444444	0.466899	0.471545	0.384146	0.43459	0.481707	0.493902	0.567073	0.447894
6.9758	0.0325203	0.0243902	0.0292683	0.0379404	0.0365854	0.0266075	0.0182927	0.0450281	0.0243902	0.0271003	0.0304878	0.0439024	0.0592334	0.0532151	0.0532151	0.0532151	0.0557491	0.0439024	0.110865	0.0931264	0.0878049	0.109756	0.159645	0.126829	0.170732	0.221138	0.226164	0.209756	0.195122	0.229268	0.250871	0.297561	0.314856	0.317073	0.370732	0.429268	0.434146	0.5	0.439024	0.325203	0.395664	0.383275	0.341463	0.29878	0.403548	0.384146	0.396341	0.469512	0.439024
10.9758	0.0162602	0.0243902	0.0390244	0.0325203	0.0121951	0.0133038	0.0182927	0.011257	0.0182927	0.0271003	0.0365854	0.0292683	0.0418118	0.0532151	0.0354767	0.0354767	0.0174216	0.0195122	0.0133038	0.0399113	0.0439024	0.0772358	0.110865	0.121951	0.136585	0.143089	0.195122	0.17561	0.21286	0.170732	0.156794	0.190244	0.230599	0.2	0.24878	0.260163	0.297561	0.426829	0.350333	0.227642	0.162602	0.216028	0.219512	0.25	0.301552	0.335366	0.378049	0.262195	0.363636
14.9758	0.0162602	0.00487805	0.00325203	0.00542005	0.00406504	0.00886918	0	0.0150094	0.0182927	0.0162602	0.00609756	0.0097561	0.010453	0.0133038	0.00886918	0.0133038	0.0348432	0.0390244	0.0221729	0.0266075	0.0195122	0.0121951	0.0266075	0.0390244	0.0341463	0.0422764	0.0532151	0.0585366	0.119734	0.0829268	0.0766551	0.160976	0.141907	0.121951	0.136585	0.104065	0.102439	0.109756	0.159645	0.135501	0.135501	0.139373	0.154472	0.22561	0.155211	0.219512	0.25	0.280488	0.195122
18.9758	0.0162602	0.0348432	0.0341463	0.00813008	0.0243902	0.0121951	0	0.0365854	0.0195122	0.0243902	0	0.0406504	0.0108401	0.0182927	0.00609756	0.00609756	0.0108401	0.00696864	0.0139373	0.0182927	0.0348432	0.0209059	0.0365854	0.0418118	0.0139373	0.0162602	0.0243902	0.0278746	0.0121951	0.00696864	0.0108401	0.0627178	0.0914634	0.0731707	0.10453	0.0682927	0.0278746	0.0390244	0.0182927	0.0243902	0.117073	0.121951	0.0325203	0.0878049	0.130081	0.0780488	0.195122	0.195122	0.121951
t (min)	0.166667	0.5	0.833333	1.16667	1.5	1.83333	2.16667	2.5	2.83333	3.16666	3.5	3.83333	4.16666	4.5	4.83333	5.16666	5.5	5.83333	6.16666	6.49999	6.83333	7.16666	7.49999	7.83333	8.16666	8.49999	8.83333	9.16666	9.49999	9.83332	10.1667	10.5	10.8333	11.1667	11.5	11.8333	12.1667	12.5	12.8333	13.1667	13.5	13.8333	14.1667	14.5	14.8333	15.1667	15.5	15.8333	16.1667
x-d (um)	gradient	Phi/Phi_max
-12.5253	0.35604	0.00521114	0.00755765	0.00895653	0.00965174	0.00995609	0.0100773	0.0101221	0.0101377	0.0101428	0.0101445	0.010145	0.0101451
-11.7172	0.368232	0.00538546	0.0082053	0.0100006	0.010943	0.0113756	0.0115554	0.0116245	0.0116494	0.0116579	0.0116607	0.0116616	0.0116619
-10.9091	0.380842	0.00557264	0.00895779	0.011264	0.0125445	0.0131617	0.0134297	0.0135368	0.0135769	0.0135911	0.0135959	0.0135975	0.013598
-10.101	0.393883	0.00577126	0.00983061	0.0127959	0.0145401	0.015424	0.0158252	0.0159924	0.0160573	0.0160811	0.0160895	0.0160923	0.0160932
-9.29293	0.407371	0.00597951	0.0108416	0.014658	0.0170398	0.0183104	0.0189142	0.0191764	0.0192823	0.0193225	0.0193371	0.0193421	0.0193438
-8.48485	0.421321	0.00619514	0.0120115	0.0169277	0.0201885	0.0220222	0.0229353	0.0233491	0.0235229	0.0235915	0.0236172	0.0236263	0.0236295
-7.67677	0.435748	0.00641535	0.0133639	0.0197026	0.0241785	0.026835	0.0282231	0.0288802	0.0291676	0.0292854	0.029331	0.0293479	0.0293539
-6.86869	0.45067	0.00663679	0.0149257	0.0231058	0.0292656	0.0331299	0.035251	0.0363011	0.0367797	0.0369835	0.0370654	0.0370967	0.0371082
-6.06061	0.466102	0.00685556	0.0167279	0.0272931	0.0357928	0.041437	0.0446954	0.0463843	0.0471872	0.0475427	0.047691	0.0477498	0.047772
-5.25253	0.482063	0.00706715	0.0188051	0.0324619	0.0442213	0.0524994	0.0575324	0.0602663	0.0616234	0.0622491	0.0625201	0.0626313	0.062675
-4.44444	0.49857	0.00726648	0.0211966	0.0388625	0.0551754	0.0673677	0.0751844	0.0796395	0.0819511	0.0830616	0.0835615	0.0837744	0.0838608
-3.63636	0.515643	0.00744786	0.0239458	0.0468135	0.0695035	0.0875372	0.0997454	0.107055	0.111023	0.113011	0.113942	0.114354	0.114527
-2.82828	0.5333	0.00760514	0.0271011	0.0567202	0.0883643	0.115153	0.134329	0.146404	0.15327	0.156862	0.158614	0.159419	0.15977
-2.0202	0.551562	0.00773176	0.0307151	0.0690993	0.113348	0.153316	0.18361	0.203697	0.215676	0.222225	0.225553	0.227143	0.227863
-1.21212	0.570449	0.00782098	0.0348449	0.0846098	0.146648	0.20654	0.254678	0.288334	0.309404	0.321455	0.327845	0.331022	0.332516
-0.40404	0.589984	0.0078661	0.0395509	0.104093	0.1913	0.281445	0.358392	0.415192	0.452565	0.474951	0.487348	0.493768	0.496907
0.40404	0.589984	0.00777316	0.0437766	0.123848	0.239553	0.365918	0.478964	0.565915	0.625268	0.662026	0.683011	0.694191	0.699801
1.21212	0.570449	0.00743092	0.0457969	0.136584	0.273702	0.428661	0.571194	0.683416	0.761575	0.810837	0.839405	0.85484	0.862683
2.0202	0.551562	0.00687614	0.0454428	0.140728	0.288835	0.459766	0.619561	0.747021	0.836748	0.893812	0.927159	0.945294	0.954564
2.82828	0.5333	0.00621145	0.0435385	0.138982	0.290649	0.468452	0.636638	0.772028	0.868041	0.92947	0.965548	0.985251	0.995357
3.63636	0.515643	0.00550594	0.0406793	0.13334	0.28339	0.461626	0.631869	0.76994	0.868431	0.931746	0.969074	0.989525	1.00004
4.44444	0.49857	0.00480481	0.0372893	0.12526	0.270197	0.444425	0.612296	0.749347	0.847618	0.911051	0.948575	0.96919	0.979817
5.25253	0.482063	0.00413647	0.0336662	0.115793	0.253365	0.420628	0.58312	0.716607	0.812784	0.875105	0.912085	0.932452	0.942973
6.06061	0.466102	0.0035176	0.0300138	0.105687	0.234552	0.392988	0.548148	0.676382	0.769206	0.829577	0.865506	0.885343	0.895611
6.86869	0.45067	0.00295688	0.026468	0.0954647	0.214937	0.363482	0.510126	0.63205	0.720713	0.778587	0.813131	0.832249	0.842164
7.67677	0.435748	0.00245755	0.0231153	0.0854783	0.195337	0.333503	0.471009	0.586023	0.670046	0.725089	0.75804	0.776319	0.785817
8.48485	0.421321	0.00201935	0.0200069	0.0759586	0.176309	0.304011	0.432156	0.53999	0.619132	0.671165	0.702403	0.719774	0.728818
9.29293	0.407371	0.00163973	0.0171692	0.0670467	0.15821	0.275645	0.394485	0.495103	0.569293	0.618247	0.647721	0.664149	0.672719
10.101	0.393883	0.00131486	0.0146114	0.0588202	0.141258	0.248808	0.35859	0.45212	0.521405	0.567288	0.594993	0.610471	0.618561
10.9091	0.380842	0.00104023	0.0123315	0.0513118	0.125566	0.223732	0.32483	0.411506	0.476016	0.518892	0.544855	0.559393	0.567007
11.7172	0.368232	0.000810983	0.01032	0.0445239	0.111179	0.200528	0.29339	0.373519	0.433439	0.473407	0.497679	0.511301	0.518448
12.5253	0.35604	0.000622265	0.00856311	0.0384387	0.0980914	0.179221	0.264339	0.338267	0.393815	0.431001	0.453646	0.466384	0.47308
13.3333	0.344252	0.000469336	0.00704474	0.0330269	0.0862654	0.159778	0.237658	0.305754	0.357167	0.39171	0.412805	0.424698	0.43096
14.1414	0.332854	0.000347687	0.00574803	0.0282529	0.075646	0.142129	0.213275	0.27591	0.323434	0.355482	0.375109	0.386199	0.392049
14.9495	0.321833	0.000253095	0.00465636	0.0240801	0.0661693	0.126185	0.19108	0.248618	0.292499	0.322203	0.340449	0.350782	0.356244
15.7576	0.311178	0.000181646	0.00375403	0.0204738	0.0577724	0.111848	0.170945	0.223731	0.264205	0.291717	0.308671	0.318298	0.323398
16.5657	0.300875	0.0001207	0.00302314	0.0173955	0.050388	0.0990158	0.152736	0.201089	0.238381	0.263847	0.279599	0.288572	0.293338
17.3737	0.290913	8.42051e-05	0.00243719	0.0147835	0.0439209	0.0875673	0.136311	0.180538	0.214862	0.238421	0.253057	0.261426	0.265886
18.1818	0.281281	5.83722e-05	0.00196666	0.0125643	0.0382583	0.077368	0.121528	0.16193	0.193493	0.215278	0.228877	0.236685	0.240862
	t (min)	0	2	4	6	8	10	12	14	16	18	20	22
t (min)	N_avg	t_theory (min)	N_theory	t (min)	N	t (min)	N	t (min)	N	t (min)	N	t (min)	N	t (min)	N	t (min)	N	t (min)	N
0.166667	3	0	0.716724	0	7	0	1	0	7	0	2	0	3	0	4	0	1	0	1
0.5	3.9	2	2.48615	0.175	10	0.293	2	0.273833	9	0.273833	2	0.273833	2	0.273833	4	0.164667	1	0.364	2
0.833333	4.6	4	6.82493	0.35	7	0.586	1	0.547667	6	0.547667	5	0.547667	2	0.547667	3	0.329333	1	0.546	5
1.16667	3.11111	6	14.011	0.525	12	0.879	1	0.8215	5	0.8215	5	0.8215	4	0.8215	3	0.494	0	0.728	4
1.5	3.08333	8	22.9069	0.7	12	1.172	1	1.09533	5	1.09533	4	1.09533	3	1.09533	3	0.658667	1	0.91	2
1.83333	3	10	31.7703	1.05	7	1.465	1	1.36917	4	1.36917	2	1.36917	4	1.36917	1	0.823333	1	1.274	4
2.16667	2.75	12	39.2421	1.225	7	1.758	2	1.643	5	1.643	2	1.643	2	1.643	2	0.988	1	1.456	4
2.5	4	14	44.7585	1.4	7	2.051	1	1.91683	8	1.91683	2	1.91683	3	1.91683	2	1.15267	2	1.638	1
2.83333	4.75	16	48.4139	1.575	7	2.344	1	2.19067	10	2.19067	2	2.19067	2	2.19067	1	1.31733	1	1.82	3
3.16667	6.11111	18	50.6275	1.75	5	2.637	2	2.4645	10	2.4645	3	2.4645	1	2.4645	2	1.482	1	2.002	2
3.5	5.375	20	51.8694	2.275	9	2.93	3	2.73833	9	2.73833	3	2.73833	4	2.73833	2	1.64667	1	4.004	9
3.83333	6.6			2.45	9	3.223	5	3.01217	11	3.01217	6	3.01217	4	3.01217	2	1.81133	3	4.186	10
4.16667	7.21429			2.8	14	3.516	4	3.286	13	3.286	6	3.286	4	3.286	3	1.976	3	4.368	11
4.5	8.36364			2.975	15	3.809	4	3.55983	13	3.55983	4	3.55983	5	3.55983	2	2.14067	1	4.55	11
4.83333	7.81818			3.15	9	4.102	8	3.83367	12	3.83367	7	3.83367	4	3.83367	3	2.30533	0	4.732	10
5.16667	8.81818			3.325	6	4.395	9	4.1075	13	4.1075	6	4.1075	3	4.1075	3	2.47	2	4.914	9
5.5	8.14286			3.5	10	4.688	11	4.38133	11	4.38133	7	4.38133	3	4.38133	1	2.63467	2	5.096	13
5.83333	8.9			3.675	12	4.981	11	4.65517	8	4.65517	8	4.65517	0	4.65517	4	2.79933	2	5.278	13
6.16667	11.4545			3.85	8	5.274	6	4.929	8	4.929	8	4.929	4	4.929	5	2.964	3	5.824	1
6.5	12.2727			4.025	11	5.567	8	5.20283	9	5.20283	6	5.20283	5	5.20283	4	3.12867	2	6.006	13
6.83333	11.8			4.2	12	5.86	14	5.47667	10	5.47667	9	5.47667	5	5.47667	5	3.29333	3	6.188	13
7.16667	12.4167			4.375	15	6.153	12	5.7505	12	5.7505	9	5.7505	6	5.7505	4	3.458	3	6.37	1
7.5	17.7273			4.55	13	6.446	12	6.02433	9	6.02433	13	6.02433	5	6.02433	8	3.62267	5	6.552	1
7.83333	16.3			4.725	3	6.739	16	6.29817	9	6.29817	12	6.29817	6	6.29817	12	3.78733	7	7.28	22
8.16667	16.9			4.9	7	7.032	13	6.572	12	6.572	14	6.572	2	6.572	11	3.952	7	7.462	22
8.5	19.6667			5.075	13	7.325	26	6.84583	12	6.84583	10	6.84583	4	6.84583	8	4.11667	7	7.826	20
8.83333	20.7273			5.25	13	7.618	25	7.11967	17	7.11967	16	7.11967	4	7.11967	9	4.28133	7	8.008	20
9.16667	20.4			5.425	10	7.911	31	7.3935	17	7.3935	15	7.3935	4	7.3935	8	4.446	6	8.372	23
9.5	23.1818			5.6	11	8.204	29	7.66733	15	7.66733	18	7.66733	3	7.66733	9	4.61067	9	8.554	25
9.83333	21.9			5.775	16	8.497	24	7.94117	18	7.94117	17	7.94117	4	7.94117	10	4.77533	9	8.736	28
10.1667	21.5714			5.95	14	8.79	23	8.215	16	8.215	21	8.215	1	8.215	16	4.94	10	8.918	25
10.5	29.2			6.125	15	9.083	24	8.48883	19	8.48883	21	8.48883	7	8.48883	21	5.10467	9	9.282	28
10.8333	29.7273			6.3	19	9.376	28	8.76267	16	8.76267	21	8.76267	8	8.76267	21	5.26933	9	9.464	34
11.1667	30.1			6.475	22	9.669	32	9.0365	20	9.0365	14	9.0365	7	9.0365	24	5.434	10	9.646	31
11.5	32			6.65	15	9.962	34	9.31033	18	9.31033	19	9.31033	7	9.31033	23	5.59867	9	10.01	30
11.8333	33.9333			6.825	18	10.255	34	9.58417	17	9.58417	19	9.58417	5	9.58417	22	5.76333	13	10.192	38
12.1667	32.3			7	17	10.548	37	9.858	18	9.858	18	9.858	5	9.858	26	5.928	11	10.374	47
12.5	39.125			7.175	17	10.841	39	10.1318	23	10.1318	27	10.1318	7	10.1318	29	6.09267	12	10.556	48
12.8333	35.4545			7.35	18	11.134	33	10.4057	20	10.4057	26	10.4057	7	10.4057	37	6.25733	12	10.738	36
13.1667	32.6667			7.525	19	11.427	44	10.6795	19	10.6795	32	10.6795	3	10.6795	38	6.422	17	11.102	38
13.5	36.4444			7.7	18	11.72	50	10.9533	16	10.9533	29	10.9533	6	10.9533	48	6.58667	16	11.284	38
13.8333	36.8571			7.875	16	12.013	45	11.2272	21	11.2272	38	11.2272	5	11.2272	50	6.75133	13	11.648	29
14.1667	36.6667			8.05	11	12.306	45	11.501	26	11.501	28	11.501	7	11.501	70	6.916	19	11.83	30
14.5	35.875			8.225	17	12.599	52	11.7748	27	11.7748	29	11.7748	9	11.7748	77	7.08067	20	12.012	9
14.8333	39.6364			8.4	16	12.892	60	12.0487	27	12.0487	32	12.0487	13	12.0487	77	7.24533	22	12.558	22
15.1667	43.125			8.575	17	13.185	52	12.3225	22	12.3225	41	12.3225	11	12.3225	83	7.41	24	12.74	22
15.5	46			8.75	17	13.478	47	12.5963	24	12.5963	39	12.5963	14	12.5963	73	7.57467	21	13.286	37
15.8333	49.375			8.925	12	13.771	60	12.8702	33	12.8702	37	12.8702	13			7.73933	15	13.468	44
16.1667	42.6364			9.1	13	14.064	66	13.144	33	13.144	42	13.144	12			7.904	21	13.65	44
16.5	47.8571			9.275	10	14.357	62	13.4178	25	13.4178	44	13.4178	11			8.06867	21	13.832	41
16.8333	49.75			9.45	16	14.65	62	13.6917	28	13.6917	42	13.6917	13			8.23333	33	14.014	41
17.1667	45			9.625	14	14.943	56	13.9655	27	13.9655	48	13.9655	14			8.398	31	14.196	47
17.5	53.75			9.8	9	15.236	55	14.2393	27	14.2393	50	14.2393	14			8.56267	20	14.378	40
17.8333	60.3333			9.975	14	15.529	56	14.5132	31	14.5132	51	14.5132	16			8.72733	32	14.56	41
18.1667	76.5			10.15	15	15.822	59	14.787	25	14.787	59	14.787	14			8.892	31	14.742	48
18.5	75			10.325	16	16.115	65	15.0608	29	15.0608	59	15.0608	9			9.05667	34	14.924	44
18.8333	56.5			10.5	21	16.408	62	15.3347	29	15.3347	63	15.3347	10			9.22133	37	15.106	31
19.1667	76.3333			10.675	22	16.701	57	15.6085	38	15.6085	53	15.6085	15			9.386	35	15.288	45
19.5	80.5			10.85	18	16.994	59	15.8823	35	15.8823	61	15.8823	12			9.55067	37	15.47	47
19.8333	83.6667			11.2	19	17.287	45	16.1562	31	16.1562	70	16.1562	11			9.71533	33	15.652	39
20.1667	65.5			11.375	19			16.43	34	16.43	79	16.43	15			9.88	33	15.834	21
20.5	82.25			11.55	11			16.7038	38	16.7038	67	16.7038	14			10.0447	23	16.016	13
20.8333	81.1667			11.725	22			16.9777	35	16.9777	76	16.9777	18			10.2093	31	16.198	12
				11.9	20					17.2515	79	17.2515	14			10.374	36	16.562	34
				12.075	16					17.5253	78	17.5253	12			10.5387	36	16.744	40
				12.425	15					17.7992	75	17.7992	16			10.7033	35	16.926	24
				12.6	27					18.073	81	18.073	16			10.868	35	17.108	23
				12.775	33					18.3468	89	18.3468	17			11.0327	39
				12.95	31					18.6207	92	18.6207	21			11.1973	43
				13.125	33					18.8945	97	18.8945	22			11.362	43
				13.3	37					19.1683	103	19.1683	23			11.5267	47
				13.475	31					19.4422	107	19.4422	27			11.6913	47
				13.65	30					19.716	115	19.716	25			11.856	44
				14	24					19.9898	108	19.9898	23			12.0207	40
				14.175	24					20.2637	103	20.2637	21			12.1853	48
				14.35	23					20.5375	111	20.5375	28			12.35	48
				14.525	44					20.8113	111	20.8113	26			12.5147	42
				14.7	45											12.6793	42
				14.875	59
				15.05	58
				15.225	58
				15.4	61
				15.575	61
				15.75	74
				15.925	77
				16.1	73
				16.275	60
				16.45	73
				16.625	64
				16.8	84
				16.975	80
				17.325	77
				17.5	78
				17.675	103
				17.85	107
				18.025	102
				18.2	97
				18.375	97
				19.075	110
				19.25	110
				19.425	113
				19.6	111
				20.3	102
				20.475	103
				20.65	116
				20.825	95
[truncated: 14 more columns]

## Sheet: Fig 5d
time_average (min)	average MT mass (a.u.)	errorbar_bottom (a.u.)	errorbar_top (a.u.)	time (min)	MT mass (a.u.)	time (min)	MT mass (a.u.)	time (min)	MT mass (a.u.)	time (min)	MT mass (a.u.)	time (min)	MT mass (a.u.)	time (min)	MT mass (a.u.)	time (min)	MT mass (a.u.)	time (min)	MT mass (a.u.)	time (min)	MT mass (a.u.)	time (min)	MT mass (a.u.)		time_linear_fit (min)	N_linear_fit	time_average (min)	N_average	errorbar_bottom	errorbar_top	time (min)	MT mass (a.u.)	time (min)	MT mass (a.u.)	time (min)	MT mass (a.u.)	time (min)	MT mass (a.u.)	time (min)	MT mass (a.u.)	time (min)	MT mass (a.u.)	time (min)	MT mass (a.u.)	time (min)	MT mass (a.u.)	time (min)	MT mass (a.u.)	time (min)
-2.00978	1.03969	0.0561415	1.02076	-4.25	1.01215	-7	1	-2.5	1	-2.59167	1	-2.07333	1.01491	-2.58333	1.1381	-7.23333	1.03926	-3.61667	1.02004	-8.37333	1.07818	-4.71	1.08275		2.5	38.6727	0.5	8.42716	5.73291	6.00878	0.4	6	0.4	0	0.383333	1	0.366667	17	0.366667	27	0.383333	2	0.383333	18	0.383333	3	0.383333	4	0.383333
-1.96229	1.03993	0.0555948	1.02136	-4	1.01163	-6.75	1.03682	-2.25	1.03114	-2.07333	1.02032	-1.555	1	-2.06667	1.14365	-6.71667	1.03308	-3.1	1.02001	-7.85	1.08199	-4.18667	1.06998		3	48.4312	1	13.7712	8.46724	9.83197	0.8	2	0.8	14	0.766667	0	0.733333	28	0.733333	26	0.766667	8	0.766667	17	0.766667	10	0.766667	21	0.766667
-1.9148	1.0404	0.055163	1.02206	-3.75	1.00268	-6.5	1.04632	-2	1.03254	-1.555	1.03513	-1.03667	1.00084	-1.55	1.14215	-6.2	1.01319	-2.58333	1	-7.32667	1.08679	-3.66333	1.07267		3.5	58.1896	1.5	21.139	13.042	15.8468	1.2	22	1.2	16	1.15	8	1.1	40	1.1	23	1.15	7	1.15	41	1.15	16	1.15	27	1.15
-1.86731	1.04087	0.0553172	1.02292	-3.5	1.01153	-6.25	1.04065	-1.75	1.03432	-1.03667	1.05061	-0.518333	1.00657	-1.03333	1.14299	-5.68333	1.02074	-2.06667	1.00359	-6.80333	1.09874	-3.14	1.07565		4	67.948	2	26.634	15.4889	20.477	1.6	25	1.6	26	1.53333	9	1.46667	57	1.46667	34	1.53333	10	1.53333	62	1.53333	16	1.53333	34	1.53333
-1.81982	1.04135	0.0549462	1.02368	-3.25	1.02412	-6	1.0491	-1.5	1.03518	-0.518333	1.05649	0	1.01462	-0.516667	1.12043	-5.16667	1.01989	-1.55	1.01504	-6.28	1.11304	-2.61667	1.07614		4.5	77.7065	2.5	36.7672	19.4688	29.5114	2	23	2	38	1.91667	17	1.83333	70	1.83333	49	1.91667	13	1.91667	64	1.91667	15	1.91667	19	1.91667
-1.77233	1.04182	0.05456	1.02435	-3	1.02906	-5.75	1.04635	-1.25	1.02507	0	1.08169	0.518333	1.02266	0	1.06501	-4.65	1.01632	-1.03333	1.01159	-5.75667	1.10242	-2.09333	1.0639		5	87.4649	3	44.697	23.7647	35.7292	2.4	36	2.4	50	2.3	24	2.2	64	2.2	41	2.3	18	2.3	118	2.3	23	2.3	27	2.3
-1.72484	1.04218	0.0542196	1.02484	-2.75	1.02778	-5.5	1.04272	-1	1.03528	0.518333	1.09482	1.03667	1.05557	0.516667	1.01681	-4.13333	1	-0.516667	1.03052	-5.23333	1.08319	-1.57	1.05947		5.5	97.2234	3.5	56.1007	32.4955	43.4905	2.8	22	2.8	45	2.68333	21	2.56667	64	2.56667	46	2.68333	23	2.68333	103	2.68333	15	2.68333	59	2.68333
-1.67735	1.04244	0.0538958	1.02521	-2.5	1.02228	-5.25	1.03989	-0.75	1.03084	1.03667	1.10463	1.555	1.1016	1.03333	1	-3.61667	1.00135	0	1.0299	-4.71	1.10839	-1.04667	1.07674		6	106.982	4	67.4905	36.8806	52.8256	3.2	32	3.2	64	3.06667	29	2.93333	101	2.93333	40	3.06667	17	3.06667	129	3.06667	14	3.06667	59	3.06667
-1.62986	1.0427	0.0538159	1.02549	-2.25	1.02732	-5	1.03708	-0.5	1.02745	1.555	1.10786	2.07333	1.13316	1.55	1.00629	-3.1	1.01091	0.516667	1.06877	-4.18667	1.09433	-0.523333	1.07077		6.5	116.74	4.5	76.6785	38.5864	60.9222	3.6	44	3.6	64	3.45	39	3.3	145	3.3	70	3.45	13	3.45	150	3.45	9	3.45	38	3.45
-1.58237	1.04295	0.0532183	1.0257	-2	1	-4.75	1.02441	-0.25	1.02395	2.07333	1.11267	2.59167	1.16727	2.06667	1.03535	-2.58333	1.01923	1.03333	1.08511	-3.66333	1.07395	0	1.05493		7	126.499	5	85.519	43.9449	66.5834	4	74	4	74	3.83333	28	3.66667	152	3.66667	53	3.83333	15	3.83333	160	3.83333	21	3.83333	49	3.83333
-1.53489	1.04348	0.0529138	1.02615	-1.75	1.01958	-4.5	1.03581	0	1.01675	2.59167	1.12937	3.11	1.21173	2.58333	1.04704	-2.06667	1.01695	1.55	1.08836	-3.14	1.06932	0.523333	1.01364		7.5	136.257	5.5	97.1795	47.3035	77.0426	4.4	72	4.4	84	4.21667	33	4.03333	171	4.03333	66	4.21667	29	4.21667	194	4.21667	28	4.21667	74	4.21667
-1.4874	1.04396	0.0527954	1.02664	-1.5	1.0266	-4.25	1.03314	0.25	1.01494	3.11	1.14504	3.62833	1.24534	3.1	1.05167	-1.55	1.00865	2.06667	1.09604	-2.61667	1.07529	1.04667	1.00164		8	146.016	6	107.85	48.1725	86.9564	4.8	94	4.8	76	4.6	31	4.4	148	4.4	77	4.6	36	4.6	191	4.6	28	4.6	61	4.6
-1.43991	1.04364	0.0530996	1.0264	-1.25	1.02123	-4	1.04859	0.5	1.01922	3.62833	1.18112	4.14667	1.27042	3.61667	1.07689	-1.03333	1.02953	2.58333	1.10089	-2.09333	1.07828	1.57	1		8.5	155.774	6.5	118.685	56.6694	94.9762	5.2	94	5.2	91	4.98333	43	4.76667	200	4.76667	71	4.98333	22	4.98333	199	4.98333	22	4.98333	64	4.98333
-1.39242	1.04332	0.0534756	1.02605	-1	1.04633	-3.75	1.04186	0.75	1.02153	4.14667	1.21208	4.665	1.34781	4.13333	1.09154	-0.516667	1.03576	3.1	1.08097	-1.57	1.0743	2.09333	1.02013		9	165.532	7	129.412	54.4267	104.719	5.6	101	5.6	96	5.36667	53	5.13333	193	5.13333	64	5.36667	27	5.36667	218	5.36667	31	5.36667	72	5.36667
-1.34493	1.043	0.0536852	1.02549	-0.75	1.05613	-3.5	1.05365	1	1.02661	4.665	1.24645	5.18333	1.40336	4.65	1.09925	0	1.03975	3.61667	1.05381	-1.04667	1.07106	2.61667	1.0102		9.5	175.291	7.5	142.147	57.2559	116.028	6	135	6	103	5.75	46	5.5	204	5.5	81	5.75	32	5.75	238	5.75	31	5.75	78	5.75
-1.29744	1.04268	0.0543885	1.02489	-0.5	1.04862	-3.25	1.04978	1.25	1.01325	5.18333	1.28383	5.70167	1.43001	5.16667	1.12061	0.516667	1.06642	4.13333	1.02666	-0.523333	1.02763	3.14	1.01585		10	185.049	8	152.572	58.4695	125.708	6.4	112	6.4	93	6.13333	73	5.86667	200	5.86667	85	6.13333	54	6.13333	216	6.13333	39	6.13333	68	6.13333
-1.24995	1.04236	0.0548718	1.02428	-0.25	1.05465	-3	1.03177	1.5	1.0147	5.70167	1.28216	6.22	1.48147	5.68333	1.11137	1.03333	1.02977	4.65	1.01949	0	1.04412	3.66333	1.03188		10.5	194.808	8.5	158.825	58.7634	131.5	6.8	141	6.8	115	6.51667	57	6.23333	251	6.23333	99	6.51667	48	6.51667	267	6.51667	52	6.51667	73	6.51667
-1.20246	1.0435	0.0540113	1.02557	0	1.05059	-2.75	1.02099	1.75	1.02425	6.22	1.3225	6.73833	1.45682	6.2	1.1299	1.55	1.02247	5.16667	1.02595	0.523333	1.0411	4.18667	1.05305		11	204.566	9	165.639	60.8744	137.191	7.2	143	7.2	122	6.9	68	6.6	280	6.6	96	6.9	47	6.9	257	6.9	61	6.9	86	6.9
-1.15497	1.04463	0.0533427	1.02675	0.25	1.06181	-2.5	1.03555	2	1.01023	6.73833	1.37928	7.25667	1.4917	6.71667	1.14015	2.06667	1.02182	5.68333	1.04717	1.04667	1.02642	4.71	1.04582		11.5	214.325	9.5	173.727	56.3851	147.189	7.6	179	7.6	121	7.28333	69	6.96667	251	6.96667	85	7.28333	49	7.28333	271	7.28333	57	7.28333	84	7.28333
-1.10748	1.04576	0.0526593	1.02788	0.5	1.05217	-2.25	1.03161	2.25	1.02207	7.25667	1.40724	7.775	1.49338	7.23333	1.15375	2.58333	1.02147	6.2	1.05889	1.57	1.01674	5.23333	1.06557		12	224.083	10	182.696	58.557	154.461	8	163	8	123	7.66667	62	7.33333	260	7.33333	83	7.66667	56	7.66667	281	7.66667	73	7.66667	104	7.66667
-1.05999	1.04689	0.0518869	1.0288	0.75	1.06464	-2	1.02572	2.5	1.04036	7.775	1.43839	8.29333	1.49437	7.75	1.17444	3.1	1.02123	6.71667	1.07114	2.09333	1	5.75667	1.08767		12.5	233.842	10.5	195.259	54.4991	168.763	8.4	185	8.4	109	8.05	76	7.7	270	7.7	107	8.05	68	8.05	292	8.05	71	8.05	101	8.05
-1.0125	1.04753	0.0508705	1.02967	1	1.07213	-1.75	1.03257	2.75	1.03925	8.29333	1.46594	8.81167	1.47893	8.26667	1.19675	3.61667	1.0195	7.23333	1.09642	2.61667	1.01245	6.28	1.09839				11	208.212	57.3226	179.907	8.8	170	8.8	139	8.43333	100	8.06667	269	8.06667	102	8.43333	75	8.43333	268	8.43333	67	8.43333	114	8.43333
-0.965015	1.04753	0.0496782	1.03027	1.25	1.06866	-1.5	1.04166	3	1.0385	8.81167	1.48239	9.33	1.48778	8.78333	1.18936	4.13333	1.007	7.75	1.09685	3.14	1.00331	6.80333	1.10633				11.5	216.709	56.901	189.254	9.2	183	9.2	120	8.81667	92	8.43333	274	8.43333	107	8.81667	80	8.81667	275	8.81667	76	8.81667	111	8.81667
-0.917526	1.0474	0.048426	1.03069	1.5	1.05578	-1.25	1.01665	3.25	1.04433	9.33	1.4996	9.84833	1.45263	9.3	1.19897	4.65	1.00512	8.26667	1.1153	3.66333	1.00494	7.32667	1.14282				12	218.683	56.8522	191.09	9.6	170	9.6	153	9.2	80	8.8	291	8.8	109	9.2	96	9.2	281	9.2	97	9.2	116	9.2
-0.870036	1.04728	0.0473287	1.03096	1.75	1.07005	-1	1.01733	3.5	1.04215	9.84833	1.53132	10.3667	1.47712	9.81667	1.20443	5.16667	1.01705	8.78333	1.11087	4.18667	1.02879	7.85	1.17103				12.5	226.553	55.4544	199.57	10	174	10	154	9.58333	96	9.16667	289	9.16667	119	9.58333	100	9.58333	280	9.58333	110	9.58333	115	9.58333
-0.822547	1.04715	0.0460904	1.03124	2	1.06767	-0.75	1.02155	3.75	1.04959	10.3667	1.53911	10.885	1.43356	10.3333	1.20912	5.68333	1.02206	9.3	1.12074	4.71	1.05817	8.37333	1.17				13	237.867	60.7852	208.553	10.4	170	10.4	160	9.96667	90	9.53333	290	9.53333	120	9.96667	110	9.96667	288	9.96667	117	9.96667	124	9.96667
-0.775058	1.04702	0.0451113	1.03143	2.25	1.06605	-0.5	1.02463	4	1.0583	10.885	1.50392	11.4033	1.42044	10.85	1.23095	6.2	1.03026	9.81667	1.13697	5.23333	1.07506	8.89667	1.19108				13.5	243.863	62.2781	214.359	10.8	193	10.8	181	10.35	121	9.9	298	9.9	111	10.35	142	10.35	246	10.35	127	10.35	142	10.35
-0.727569	1.04673	0.0441973	1.03147	2.5	1.06837	-0.25	1.02648	4.25	1.06613	11.4033	1.55676	11.9217	1.43177	11.3667	1.23149	6.71667	1.05542	10.3333	1.13531	5.75667	1.08999	9.42	1.21438				14	247.882	63.2509	217.795	11.2	200	11.2	206	10.7333	125	10.2667	293	10.2667	122	10.7333	154	10.7333	269	10.7333	137	10.7333	142	10.7333
-0.68008	1.04627	0.0432013	1.03138	2.75	1.07119	0	1.03512	4.5	1.07456	11.9217	1.54104	12.44	1.43071	11.8833	1.21996	7.23333	1.05129	10.85	1.14448	6.28	1.12139	9.94333	1.23334				14.5	252.227	62.9288	221.752	11.6	207	11.6	192	11.1167	125	10.6333	286	10.6333	117	11.1167	160	11.1167	266	11.1167	176	11.1167	151	11.1167
-0.63259	1.04581	0.042483	1.03133	3	1.08047	0.25	1.03766	4.75	1.08457	12.44	1.51994	12.9583	1.43084	12.4	1.23388	7.75	1.05882	11.3667	1.16026	6.80333	1.11771	10.4667	1.25502				15	248.546	67.704	216.422	12	180	12	187	11.5	125	11	317	11	128	11.5	153	11.5	254	11.5	173	11.5	157	11.5
-0.585101	1.04535	0.0415568	1.0312	3.25	1.08656	0.5	1.03153	5	1.08727	12.9583	1.54327	13.4767	1.40788	12.9167	1.23417	8.26667	1.0724	11.8833	1.1505	7.32667	1.13828	10.99	1.25573				15.5	256.187	68.0911	223.753	12.4	167	12.4	190	11.8833	124	11.3667	288	11.3667	146	11.8833	185	11.8833	246	11.8833	196	11.8833	154	11.8833
-0.537612	1.04489	0.0407507	1.03101	3.5	1.09072	0.75	1.03047	5.25	1.08745	13.4767	1.5583	13.995	1.39895	13.4333	1.24804	8.78333	1.07345	12.4	1.17012	7.85	1.1514	11.5133	1.26405				16	260.411	70.0406	227.112	12.8	176	12.8	202	12.2667	134	11.7333	300	11.7333	134	12.2667	180	12.2667	276	12.2667	192	12.2667	139	12.2667
-0.490123	1.04464	0.038948	1.03114	3.75	1.10703	1	1.04365	5.5	1.08964	13.995	1.53851	14.5133	1.40543	13.95	1.24954	9.3	1.08951	12.9167	1.18042	8.37333	1.19454	12.0367	1.28718				16.5	259.15	73.7918	223.648	13.2	199	13.2	183	12.65	139	12.1	294	12.1	141	12.65	211	12.65	242	12.65	219	12.65	155	12.65
-0.442633	1.04456	0.0365935	1.03146	4	1.08967	1.25	1.04041	5.75	1.10971	14.5133	1.57094	15.0317	1.41821	14.4667	1.24798	9.81667	1.08108	13.4333	1.19941	8.89667	1.20091	12.56	1.29114				17	261.096	74.5816	225.694	13.6	182	13.6	196	13.0333	143	12.4667	304	12.4667	145	13.0333	221	13.0333	242	13.0333	240	13.0333	167	13.0333
-0.395144	1.04449	0.0344637	1.03167	4.25	1.08873	1.5	1.0581	6	1.11434	15.0317	1.55106	15.55	1.36277	14.9833	1.26619	10.3333	1.09425	13.95	1.20546	9.42	1.18736	13.0833	1.27916				17.5	264.721	74.7071	229.505	14	183	14	191	13.4167	154	12.8333	336	12.8333	149	13.4167	227	13.4167	232	13.4167	219	13.4167	159	13.4167
-0.347655	1.04441	0.0324692	1.03184	4.5	1.10032	1.75	1.07571	6.25	1.10265	15.55	1.54334	16.0683	1.36949	15.5	1.27989	10.85	1.11241	14.4667	1.2003	9.94333	1.1955	13.6067	1.28018				18	267.808	72.9013	232.77	14.4	196	14.4	180	13.8	162	13.2	317	13.2	148	13.8	256	13.8	243	13.8	228	13.8	152	13.8
-0.300166	1.04434	0.0307686	1.03193	4.75	1.09388	2	1.06543	6.5	1.14693	16.0683	1.53436	16.5867	1.37295	16.0167	1.28956	11.3667	1.12004	14.9833	1.21415	10.4667	1.23397	14.13	1.26844				18.5	267.532	76.6696	230.613	14.8	193	14.8	187	14.1833	169	13.5667	315	13.5667	145	14.1833	263	14.1833	229	14.1833	253	14.1833	150	14.1833
-0.252677	1.04426	0.0290713	1.03204	5	1.07898	2.25	1.06872	6.75	1.14103	16.5867	1.52589	17.105	1.35879	16.5333	1.30661	11.8833	1.122	15.5	1.21754	10.99	1.25328	14.6533	1.28615				19	268.997	77.1975	232.173	15.2	195	15.2	176	14.5667	165	13.9333	342	13.9333	133	14.5667	300	14.5667	230	14.5667	247	14.5667	148	14.5667
-0.205187	1.04406	0.0275882	1.03212	5.25	1.10624	2.5	1.0818	7	1.14477	17.105	1.51959	17.6233	1.32114	17.05	1.29911	12.4	1.13134	16.0167	1.23136	11.5133	1.29007	15.1767	1.28835				19.5	266.712	77.2327	229.885	15.6	202	15.6	174	14.95	157	14.3	334	14.3	138	14.95	309	14.95	201	14.95	252	14.95	139	14.95
-0.157698	1.04385	0.0262377	1.03227	5.5	1.10624	2.75	1.09671	7.25	1.15832	17.6233	1.48162	18.1417	1.28288	17.5667	1.30088	12.9167	1.13248	16.5333	1.24431	12.0367	1.27507	15.7	1.31167				20	264.882	79.3573	226.266	16	192	16	177	15.3333	146	14.6667	333	14.6667	152	15.3333	311	15.3333	220	15.3333	244	15.3333	146	15.3333
-0.110209	1.04364	0.0250536	1.03229	5.75	1.09361	3	1.09898	7.5	1.17153	18.1417	1.48184	18.66	1.26838	18.0833	1.28708	13.4333	1.15181	17.05	1.25594	12.56	1.32125	16.2233	1.31719				20.5	268.696	81.4439	229.518	16.4	162	16.4	174	15.7167	172	15.0333	335	15.0333	152	15.7167	344	15.7167	217	15.7167	233	15.7167	149	15.7167
-0.0627197	1.04344	0.0244687	1.03217	6	1.09635	3.25	1.10556	7.75	1.19297	18.66	1.49788	19.1783	1.29799	18.6	1.28451	13.95	1.17373	17.5667	1.25726	13.0833	1.3202	16.7467	1.31065				21	268.857	81.2328	229.306	16.8	154	16.8	164	16.1	179	15.4	322	15.4	152	16.1	360	16.1	210	16.1	241	16.1	146	16.1
-0.0152305	1.04323	0.024272	1.03223	6.25	1.09838	3.5	1.10436	8	1.2013	19.1783	1.46586	19.6967	1.27689	19.1167	1.28586	14.4667	1.16704	18.0833	1.25434	13.6067	1.32088	17.27	1.30858				21.5	265.828	76.1032	227.863	17.2	178	17.2	174	16.4833	164	15.7667	318	15.7667	151	16.4833	359	16.4833	208	16.4833	244	16.4833	151	16.4833
0.0322587	1.04329	0.0236986	1.03263	6.5	1.09059	3.75	1.10317	8.25	1.20869	19.6967	1.45757	20.215	1.27875	19.6333	1.28532	14.9833	1.16632	18.6	1.24893	14.13	1.34046	17.7933	1.30891				22	268.016	79.8492	228.195	17.6	170	17.6	187	16.8667	155	16.1333	315	16.1333	150	16.8667	351	16.8667	209	16.8667	238	16.8667	134	16.8667
0.0797479	1.04348	0.0233578	1.0331	6.75	1.07149	4	1.11218	8.5	1.23157	20.215	1.45805	20.7333	1.29593	20.15	1.28657	15.5	1.18425	19.1167	1.24854	14.6533	1.3323	18.3167	1.31082				22.5	266.911	81.6402	226.755	18	167	18	188	17.25	146	16.5	344	16.5	124	17.25	352	17.25	211	17.25	236	17.25	147	17.25
0.127237	1.04368	0.0234668	1.03347	7	1.08235	4.25	1.09853	8.75	1.22485	20.7333	1.44331	21.2517	1.31985	20.6667	1.26484	16.0167	1.18027	19.6333	1.22231	15.1767	1.31643	18.84	1.30583				23	270.733	83.1824	230.792	18.4	159	18.4	184	17.6333	170	16.8667	328	16.8667	160	17.6333	370	17.6333	192	17.6333	217	17.6333	164	17.6333
0.174726	1.04387	0.0238773	1.03368	7.25	1.1009	4.5	1.0969	9	1.23254	21.2517	1.4621	21.77	1.27287	21.1833	1.22836	16.5333	1.20347	20.15	1.23483	15.7	1.31277	19.3633	1.29305				23.5	265.868	83.9519	225.241	18.8	158	18.8	194	18.0167	162	17.2333	359	17.2333	142	18.0167	355	18.0167	174	18.0167	254	18.0167	158	18.0167
0.222216	1.04407	0.0245151	1.03371	7.5	1.11181	4.75	1.10473	9.25	1.24036	21.77	1.46059	22.2883	1.28219	21.7	1.23437	17.05	1.21021	20.6667	1.23845	16.2233	1.25854	19.8867	1.27695				24	263.662	84.7529	221.811	19.2	154	19.2	178	18.4	168	17.6	324	17.6	148	18.4	361	18.4	174	18.4	264	18.4	167	18.4
0.269705	1.04408	0.0254457	1.03355	7.75	1.11641	5	1.10038	9.5	1.24997	22.2883	1.43326	22.8067	1.26609	22.2167	1.2444	17.5667	1.21479	21.1833	1.24144	16.7467	1.2475	20.41	1.28604				24.5	261.592	86.4514	218.699	19.6	182	19.6	162	18.7833	146	17.9667	351	17.9667	154	18.7833	329	18.7833	147	18.7833	278	18.7833	140	18.7833
0.317194	1.04383	0.0262293	1.03313	8	1.11947	5.25	1.11959	9.75	1.25244	22.8067	1.41041	23.325	1.24879	22.7333	1.26591	18.0833	1.23894	21.7	1.22605	17.27	1.24667	20.9333	1.27508				25	266.268	85.5335	224.617	20	153	20	152	19.1667	173	18.3333	318	18.3333	135	19.1667	354	19.1667	164	19.1667	265	19.1667	152	19.1667
0.364683	1.04358	0.0275926	1.03243	8.25	1.12307	5.5	1.11439	10	1.27154	23.325	1.39961	23.8433	1.23107	23.25	1.27087	18.6	1.22667	22.2167	1.22603	17.7933	1.27565	21.4567	1.28167				25.5	262.977	84.9235	221.284	20.4	167	20.4	162	19.55	182	18.7	331	18.7	134	19.55	360	19.55	154	19.55	276	19.55	136	19.55
0.412172	1.04333	0.0287007	1.03152	8.5	1.12122	5.75	1.10941	10.25	1.29521	23.8433	1.42468	24.3617	1.26208	23.7667	1.25763	19.1167	1.22311	22.7333	1.22275	18.3167	1.26936	21.98	1.28124				26	259.564	84.6496	217.003	20.8	163	20.8	159	19.9333	184	19.0667	311	19.0667	161	19.9333	358	19.9333	153	19.9333	279	19.9333	143	19.9333
0.459662	1.04308	0.029993	1.03041	8.75	1.13357	6	1.12563	10.5	1.28301	24.3617	1.42065	24.88	1.27985	24.2833	1.24747	19.6333	1.21754	23.25	1.2184	18.84	1.26459	22.5033	1.30081				26.5	259.64	89.1209	216.256	21.2	149	21.2	169	20.3167	192	19.4333	331	19.4333	144	20.3167	371	20.3167	151	20.3167	252	20.3167	128	20.3167
0.507151	1.0429	0.0317044	1.02913	9	1.12713	6.25	1.12872	10.75	1.2816	24.88	1.42466	25.3983	1.29763	24.8	1.24941	20.15	1.22654	23.7667	1.18241	19.3633	1.27028	23.0267	1.31511				27	261.193	93.6001	216.04	21.6	166	21.6	154	20.7	176	19.8	311	19.8	145	20.7	392	20.7	141	20.7	278	20.7	136	20.7
0.55464	1.04297	0.0323657	1.02878	9.25	1.13846	6.5	1.13064	11	1.30273	25.3983	1.39759	25.9167	1.31077	25.3167	1.25428	20.6667	1.25005	24.2833	1.1973	19.8867	1.29367	23.55	1.31227				27.5	256.739	91.9229	212.729	22	190	22	153	21.0833	180	20.1667	340	20.1667	142	21.0833	382	21.0833	124	21.0833	286	21.0833	149	21.0833
0.602129	1.04304	0.0328684	1.02864	9.5	1.15077	6.75	1.13533	11.25	1.31317	25.9167	1.38644	26.435	1.26212	25.8333	1.24721	21.1833	1.28085	24.8	1.17984	20.41	1.29213	24.0733	1.33837				28	254.384	94.192	209.398	22.4	189	22.4	145	21.4667	195	20.5333	338	20.5333	134	21.4667	366	21.4667	119	21.4667	267	21.4667	153	21.4667
0.649619	1.04311	0.0333624	1.02849	9.75	1.14481	7	1.12735	11.5	1.30774	26.435	1.40969	26.9533	1.28105	26.35	1.24769	21.7	1.24523	25.3167	1.16738	20.9333	1.30426	24.5967	1.32537				28.5	253.525	95.373	207.734	22.8	165	22.8	132	21.85	182	20.9	341	20.9	137	21.85	359	21.85	133	21.85	283	21.85	143	21.85
0.697108	1.04318	0.0341462	1.02813	10	1.14108	7.25	1.1334	11.75	1.32686	26.9533	1.3945	27.4717	1.32506	26.8667	1.26382	22.2167	1.24773	25.8333	1.17707	21.4567	1.29498	25.12	1.31702				29	251.44	93.6589	206.145	23.2	181	23.2	121	22.2333	178	21.2667	333	21.2667	134	22.2333	382	22.2333	128	22.2333	272	22.2333	147	22.2333
0.744597	1.04325	0.0348612	1.02782	10.25	1.14499	7.5	1.14107	12	1.32951	27.4717	1.40655	27.99	1.29866	27.3833	1.27394	22.7333	1.23067	26.35	1.15518	21.98	1.30134	25.6433	1.29636				29.5	253.394	95.2354	207.357	23.6	159	23.6	140	22.6167	167	21.6333	329	21.6333	143	22.6167	400	22.6167	169	22.6167	288	22.6167	131	22.6167
0.792086	1.04352	0.0357356	1.02754	10.5	1.1533	7.75	1.1569	12.25	1.33139	27.99	1.42508	28.5083	1.29189	27.9	1.26162	23.25	1.24099	26.8667	1.16332	22.5033	1.28906	26.1667	1.29055				30	245.733	95.8983	199.956	24	155	24	121	23	176	22	336	22	124	23	394	23	164	23	284	23	147	23
0.839575	1.04381	0.0364258	1.0274	10.75	1.14003	8	1.15752	12.5	1.33915	28.5083	1.40919	29.0267	1.30151	28.4167	1.25945	23.7667	1.24153	27.3833	1.16437	23.0267	1.27827	26.69	1.28956				30.5	245.481	95.4483	199.666	24.4	159	24.4	114	23.3833	155	22.3667	337	22.3667	126	23.3833	385	23.3833	157	23.3833	293	23.3833	139	23.3833
0.887065	1.04411	0.0373221	1.02711	11	1.14176	8.25	1.15705	12.75	1.35505	29.0267	1.42117	29.545	1.32861	28.9333	1.2565	24.2833	1.22743	27.9	1.14061	23.55	1.28312	27.2133	1.30296				31	246.348	94.1472	200.362	24.8	144	24.8	111	23.7667	161	22.7333	332	22.7333	129	23.7667	408	23.7667	157	23.7667	288	23.7667	113	23.7667
0.934554	1.0444	0.0384534	1.02669	11.25	1.15396	8.5	1.15171	13	1.34417	29.545	1.43544	30.0633	1.33138	29.45	1.25125	24.8	1.23631	28.4167	1.15283	24.0733	1.29802	27.7367	1.30391				31.5	242.326	93.9931	197.918	25.2	152	25.2	126	24.15	177	23.1	356	23.1	122	24.15	374	24.15	159	24.15	270	24.15	108	24.15
0.982043	1.0447	0.0394572	1.02633	11.5	1.17499	8.75	1.16913	13.25	1.33994	30.0633	1.43362	30.5817	1.32723	29.9667	1.26412	25.3167	1.23148	28.9333	1.1699	24.5967	1.27932	28.26	1.31827				32	240.165	97.1452	194.429	25.6	132	25.6	136	24.5333	174	23.4667	340	23.4667	124	24.5333	348	24.5333	155	24.5333	298	24.5333	109	24.5333
1.02953	1.04445	0.0407778	1.02533	11.75	1.17884	9	1.16687	13.5	1.38218	30.5817	1.43843	31.1	1.3311	30.4833	1.26672	25.8333	1.22075	29.45	1.1732	25.12	1.26756	28.7833	1.30074				32.5	237.681	92.8425	194.384	26	157	26	150	24.9167	194	23.8333	351	23.8333	117	24.9167	379	24.9167	177	24.9167	287	24.9167	115	24.9167
1.07702	1.04435	0.0413729	1.02504	12	1.18253	9.25	1.16513	13.75	1.36613	31.1	1.41748	31.6183	1.28595	31	1.26518	26.35	1.2308	29.9667	1.19088	25.6433	1.24591	29.3067	1.30682				33	240.787	94.5165	196.096	26.4	145	26.4	105	25.3	190	24.2	344	24.2	120	25.3	398	25.3	162	25.3	301	25.3	102	25.3
1.12451	1.04434	0.0418256	1.02483	12.25	1.219	9.5	1.19699	14	1.38258	31.6183	1.44454	32.1367	1.30874	31.5167	1.26339	26.8667	1.23738	30.4833	1.20164	26.1667	1.27276	29.83	1.32629				33.5	239.755	96.0532	194.513	26.8	150	26.8	118	25.6833	188	24.5667	327	24.5667	118	25.6833	384	25.6833	143	25.6833	279	25.6833	91	25.6833
1.172	1.04432	0.0426943	1.02435	12.5	1.21837	9.75	1.18849	14.25	1.37754	32.1367	1.45248	32.655	1.31151	32.0333	1.26992	27.3833	1.24357	31	1.19948	26.69	1.2846	30.3533	1.30967				34	239.784	98.6083	194.013	27.2	123	27.2	120	26.0667	185	24.9333	349	24.9333	127	26.0667	351	26.0667	152	26.0667	287	26.0667	71	26.0667
1.21949	1.04431	0.0434094	1.02392	12.75	1.24114	10	1.19929	14.5	1.37191	32.655	1.46532	33.1733	1.30206	32.55	1.27478	27.9	1.24112	31.5167	1.21129	27.2133	1.26231	30.8767	1.3029				34.5	235.867	94.6208	192.069	27.6	112	27.6	125	26.45	175	25.3	329	25.3	122	26.45	363	26.45	151	26.45	274	26.45	86	26.45
1.26698	1.04447	0.0441724	1.02378	13	1.22957	10.25	1.20864	14.75	1.36947	33.1733	1.45746	33.6917	1.29114	33.0667	1.29856	28.4167	1.24731	32.0333	1.20037	27.7367	1.28631	31.4	1.28448				35	232.902	99.197	185.945	28	117	28	121	26.8333	169	25.6667	333	25.6667	131	26.8333	363	26.8333	157	26.8333	291	26.8333	79	26.8333
1.31447	1.04496	0.044575	1.02402	13.25	1.24384	10.5	1.20552	15	1.36053	33.6917	1.49093	34.21	1.30709	33.5833	1.27731	28.9333	1.24899	32.55	1.20402	28.26	1.26623	31.9233	1.29392				35.5	232.995	99.112	186.326	28.4	128	28.4	114	27.2167	163	26.0333	340	26.0333	106	27.2167	368	27.2167	156	27.2167	276	27.2167	83	27.2167
1.36196	1.04544	0.045113	1.02429	13.5	1.23735	10.75	1.19768	15.25	1.35243	34.21	1.5106	34.7283	1.31719	34.1	1.30213	29.45	1.25987	33.0667	1.19136	28.7833	1.26062	32.4467	1.28455				36	231.744	96.6383	187.719	28.8	142	28.8	103	27.6	182	26.4	338	26.4	124	27.6	362	27.6	139	27.6	272	27.6	85	27.6
1.40945	1.04593	0.0457779	1.02455	13.75	1.26318	11	1.19999	15.5	1.3566	34.7283	1.47615	35.2467	1.31735	34.6167	1.31146	29.9667	1.2451	33.5833	1.19823	29.3067	1.26938	32.97	1.30752				36.5	229.267	97.3255	182.774	29.2	144	29.2	96	27.9833	176	26.7667	319	26.7667	106	27.9833	365	27.9833	126	27.9833	275	27.9833	69	27.9833
1.45694	1.04641	0.0465179	1.02481	14	1.24775	11.25	1.23164	15.75	1.35664	35.2467	1.47212	35.765	1.29846	35.1333	1.32144	30.4833	1.25801	34.1	1.18731	29.83	1.27527	33.4933	1.29773				37	224.038	95.4425	178.68	29.6	134	29.6	100	28.3667	192	27.1333	308	27.1333	108	28.3667	372	28.3667	114	28.3667	264	28.3667	61	28.3667
1.50442	1.04696	0.0472687	1.02492	14.25	1.24323	11.5	1.22759	16	1.35586	35.765	1.51097	36.2833	1.33764	35.65	1.32315	31	1.27004	34.6167	1.18377	30.3533	1.26471	34.0167	1.28586				37.5	220.625	96.5296	175.722	30	130	30	100	28.75	187	27.5	302	27.5	95	28.75	363	28.75	118	28.75	263	28.75	68	28.75
1.55191	1.04812	0.0482767	1.02557	14.5	1.25031	11.75	1.22582	16.25	1.36549	36.2833	1.49794	36.8017	1.35002	36.1667	1.30413	31.5167	1.25369	35.1333	1.18548	30.8767	1.25087	34.54	1.28383				38	221.971	95.8164	178.182	30.4	119	30.4	107	29.1333	194	27.8667	300	27.8667	96	29.1333	349	29.1333	114	29.1333	274	29.1333	81	29.1333
1.5994	1.04956	0.0488303	1.02673	14.75	1.26212	12	1.23927	16.5	1.37234	36.8017	1.49152	37.32	1.34231	36.6833	1.32313	32.0333	1.25919	35.65	1.19241	31.4	1.24038	35.0633	1.30113				38.5	221.018	96.0648	177.976	30.8	119	30.8	129	29.5167	174	28.2333	309	28.2333	117	29.5167	380	29.5167	119	29.5167	286	29.5167	75	29.5167
1.64689	1.05103	0.0491034	1.02808	15	1.2641	12.25	1.2611	16.75	1.3764	37.32	1.48727	37.8383	1.30044	37.2	1.30861	32.55	1.24804	36.1667	1.18058	31.9233	1.24654	35.5867	1.28943				39	223	99.931	177.412	31.2	127	31.2	107	29.9	177	28.6	325	28.6	93	29.9	353	29.9	112	29.9	252	29.9	58	29.9
1.69438	1.05251	0.0496117	1.02923	15.25	1.28555	12.5	1.24914	17	1.36729	37.8383	1.48737	38.3567	1.34189	37.7167	1.31619	33.0667	1.23766	36.6833	1.19454	32.4467	1.23809	36.11	1.27678				39.5	221.899	101.022	175.792	31.6	128	31.6	126	30.2833	165	28.9667	305	28.9667	95	30.2833	350	30.2833	111	30.2833	267	30.2833	54	30.2833
1.74187	1.05399	0.0499874	1.03043	15.5	1.27981	12.75	1.25735	17.25	1.35327	38.3567	1.46404	38.875	1.37425	38.2333	1.30747	33.5833	1.22997	37.2	1.20511	32.97	1.26805	36.6333	1.26964				40	217.87	99.296	172.102	32	109	32	112	30.6667	189	29.3333	317	29.3333	108	30.6667	327	30.6667	114	30.6667	290	30.6667	63	30.6667
1.78936	1.05439	0.0505362	1.03077	15.75	1.29751	13	1.26974	17.5	1.36299	38.875	1.47354	39.3933	1.33808	38.75	1.29537	34.1	1.23988	37.7167	1.21291	33.4933	1.25508	37.1567	1.2723								32.4	120	32.4	129	31.05	155	29.7	295	29.7	90	31.05	356	31.05	116	31.05	292	31.05	51	31.05
1.83685	1.05458	0.0513076	1.03085	16	1.28252	13.25	1.27937	17.75	1.34102	39.3933	1.48078	39.9117	1.33331	39.2667	1.301	34.6167	1.22121	38.2333	1.20717	34.0167	1.28345	37.68	1.27731								32.8	98	32.8	104	31.4333	166	30.0667	299	30.0667	74	31.4333	328	31.4333	104	31.4333	280	31.4333	77	31.4333
1.88434	1.05476	0.0520094	1.03084	16.25	1.26818	13.5	1.27323	18	1.33447	39.9117	1.45085	40.43	1.33698	39.7833	1.3324	35.1333	1.21816	38.75	1.20272	34.54	1.26845	38.2033	1.28375								33.2	118	33.2	104	31.8167	144	30.4333	281	30.4333	73	31.8167	362	31.8167	103	31.8167	277	31.8167	61	31.8167
1.93183	1.05495	0.0526472	1.03091	16.5	1.28588	13.75	1.27028	18.25	1.34575	40.43	1.46062	40.9483	1.34309	40.3	1.31876	35.65	1.22778	39.2667	1.2163	35.0633	1.28495	38.7267	1.28998								33.6	125	33.6	113	32.2	169	30.8	286	30.8	79	32.2	382	32.2	98	32.2	259	32.2	82	32.2
1.97932	1.05513	0.0535357	1.03072	16.75	1.30342	14	1.25892	18.5	1.34931	40.9483	1.46778	41.4667	1.32378	40.8167	1.30833	36.1667	1.22606	39.7833	1.20993	35.5867	1.30209	39.25	1.32938								34	123	34	142	32.5833	179	31.1667	296	31.1667	74	32.5833	342	32.5833	113	32.5833	292	32.5833	85	32.5833
2.02681	1.05575	0.0540866	1.031	17	1.29689	14.25	1.27436	18.75	1.35831	41.4667	1.504	41.985	1.36662	41.3333	1.31823	36.6833	1.22374	40.3	1.22184	36.11	1.26799	39.7733	1.30436								34.4	116	34.4	126	32.9667	183	31.5333	288	31.5333	67	32.9667	344	32.9667	113	32.9667	291	32.9667	75	32.9667
2.0743	1.05667	0.0542949	1.03191	17.25	1.31546	14.5	1.27389	19	1.35719	41.985	1.50397	42.5033	1.34389	41.85	1.32049	37.2	1.21888	40.8167	1.21459	36.6333	1.2515	40.2967	1.30254								34.8	98	34.8	104	33.35	163	31.9	284	31.9	75	33.35	335	33.35	95	33.35	272	33.35	84	33.35
2.12178	1.05757	0.0549571	1.03269	17.5	1.33903	14.75	1.29761	19.25	1.36107	42.5033	1.52412	43.0217	1.33012	42.3667	1.3394	37.7167	1.22173	41.3333	1.19574	37.1567	1.26454	40.82	1.30222								35.2	114	35.2	118	33.7333	160	32.2667	254	32.2667	76	33.7333	304	33.7333	95	33.7333	262	33.7333	81	33.7333
2.16927	1.05846	0.0556355	1.03351	17.75	1.32095	15	1.30711	19.5	1.37034	43.0217	1.55426	43.54	1.37262	42.8833	1.34034	38.2333	1.2369	41.85	1.20701	37.68	1.27678	41.3433	1.3436								35.6	124	35.6	125	34.1167	138	32.6333	254	32.6333	64	34.1167	338	34.1167	101	34.1167	293	34.1167	70	34.1167
2.21676	1.05935	0.0565075	1.03429	18	1.32714	15.25	1.30256	19.75	1.36769	43.54	1.55903	44.0583	1.37583	43.4	1.33064	38.75	1.22812	42.3667	1.2006	38.2033	1.25754	41.8667	1.31906								36	118	36	126	34.5	152	33	270	33	69	34.5	337	34.5	121	34.5	264	34.5	86	34.5
2.26425	1.06036	0.0571167	1.03509	18.25	1.32643	15.5	1.28141	20	1.38648	44.0583	1.53402	44.5767	1.34841	43.9167	1.35959	39.2667	1.23476	42.8833	1.17444	38.7267	1.27143	42.39	1.32137								36.4	113	36.4	114	34.8833	143	33.3667	279	33.3667	66	34.8833	326	34.8833	84	34.8833	279	34.8833	62	34.8833
2.31174	1.06163	0.0580969	1.03613	18.5	1.30712	15.75	1.28307	20.25	1.3871	44.5767	1.55639	45.095	1.37046	44.4333	1.3279	39.7833	1.21621	43.4	1.20948	39.25	1.28965	42.9133	1.3337								36.8	110	36.8	100	35.2667	150	33.7333	278	33.7333	61	35.2667	326	35.2667	87	35.2667	274	35.2667	72	35.2667
2.35923	1.06291	0.0586609	1.03721	18.75	1.30821	16	1.27494	20.5	1.38797	45.095	1.577	45.6133	1.34013	44.95	1.35901	40.3	1.23224	43.9167	1.20121	39.7733	1.28366	43.4367	1.33157								37.2	123	37.2	113	35.65	151	34.1	255	34.1	51	35.65	355	35.65	76	35.65	277	35.65	82	35.65
2.40672	1.06418	0.0593143	1.03814	19	1.30696	16.25	1.28901	20.75	1.38617	45.6133	1.54885	46.1317	1.36619	45.4667	1.33584	40.8167	1.24365	44.4333	1.19145	40.2967	1.27156	43.96	1.33669								37.6	115	37.6	109	36.0333	141	34.4667	229	34.4667	54	36.0333	317	36.0333	94	36.0333	282	36.0333	98	36.0333
2.45421	1.06545	0.060016	1.0391	19.25	1.34491	16.5	1.28755	21	1.36356	46.1317	1.54295	46.65	1.37339	45.9833	1.33007	41.3333	1.2347	44.95	1.19929	40.82	1.28857	44.4833	1.33178								38	102	38	124	36.4167	143	34.8333	250	34.8333	39	36.4167	299	36.4167	60	36.4167	272	36.4167	72	36.4167
2.5017	1.06672	0.060773	1.04007	19.5	1.32883	16.75	1.29644	21.25	1.35289	46.65	1.54135	47.1683	1.34959	46.5	1.32485	41.85	1.23345	45.4667	1.19674	41.3433	1.29367	45.0067	1.32881								38.4	112	38.4	119	36.8	139	35.2	250	35.2	50	36.8	305	36.8	56	36.8	299	36.8	85	36.8
2.54919	1.06767	0.0620089	1.04048	19.75	1.33601	17	1.2841	21.5	1.35958	47.1683	1.5648	47.6867	1.31619	47.0167	1.33711	42.3667	1.2462	45.9833	1.21527	41.8667	1.31827	45.53	1.35266								38.8	94	38.8	102	37.1833	126	35.5667	228	35.5667	51	37.1833	314	37.1833	72	37.1833	293	37.1833	74	37.1833
2.59668	1.06854	0.0631007	1.04095	20	1.351	17.25	1.29268	21.75	1.35886	47.6867	1.55779	48.205	1.35601	47.5333	1.33261	42.8833	1.25687	46.5	1.20078	42.39	1.3054	46.0533	1.33526								39.2	112	39.2	101	37.5667	123	35.9333	239	35.9333	53	37.5667	320	37.5667	66	37.5667	273	37.5667	88	37.5667
2.64417	1.06925	0.06444	1.04125	20.25	1.34579	17.5	1.29596	22	1.36589	48.205	1.57204	48.7233	1.36235	48.05	1.29996	43.4	1.26415	47.0167	1.1773	42.9133	1.31015	46.5767	1.33928								39.6	112	39.6	95	37.95	108	36.3	231	36.3	48	37.95	291	37.95	82	37.95	278	37.95	80	37.95
2.69166	1.06994	0.0658506	1.04162	20.5	1.35195	17.75	1.29691	22.25	1.38391	48.7233	1.57209	49.2417	1.37071	48.5667	1.32927	43.9167	1.25441	47.5333	1.18763	43.4367	1.28204	47.1	1.3405								40	115	40	91	38.3333	120	36.6667	221	36.6667	35	38.3333	296	38.3333	68	38.3333	267	38.3333	101	38.3333
2.73914	1.07063	0.0673762	1.04199	20.75	1.37822	18	1.30289	22.5	1.35376	49.2417	1.55517	49.76	1.36477	49.0833	1.32959	44.4333	1.26983	48.05	1.21249	43.96	1.29689	47.6233	1.36522								40.4	108	40.4	95	38.7167	121	37.0333	208	37.0333	39	38.7167	302	38.7167	53	38.7167	275	38.7167	82	38.7167
2.78663	1.07123	0.0687231	1.04235	21	1.39812	18.25	1.30318	22.75	1.34767	49.76	1.59593	50.2783	1.37429	49.6	1.34235	44.95	1.25695	48.5667	1.20855	44.4833	1.2997	48.1467	1.35534												39.1	118	37.4	231	37.4	36	39.1	306	39.1	65	39.1	277	39.1	91	39.1
2.83412	1.07181	0.0704704	1.04267	21.25	1.3814	18.5	1.30431	23	1.34364	50.2783	1.59244	50.7967	1.34557	50.1167	1.33309	45.4667	1.25734	49.0833	1.22016	45.0067	1.25416	48.67	1.3211												39.4833	87	37.7667	223	37.7667	37	39.4833	327	39.4833	84	39.4833	273	39.4833	98	39.4833
2.88161	1.07239	0.0720633	1.04292	21.5	1.42018	18.75	1.32347	23.25	1.338	50.7967	1.5965	51.315	1.3719	50.6333	1.3316	45.9833	1.25628	49.6	1.20028	45.53	1.26121	49.1933	1.33572												39.8667	95	38.1333	223	38.1333	48	39.8667	287	39.8667	78	39.8667	295	39.8667	78	39.8667
2.9291	1.07297	0.0736209	1.04305	21.75	1.40331	19	1.30377	23.5	1.3403	51.315	1.56966	51.8333	1.33603	51.15	1.31964	46.5	1.25214	50.1167	1.19729	46.0533	1.26589	49.7167	1.38207												40.25	104	38.5	223	38.5	67	40.25	303	40.25	84	40.25	279	40.25	85	40.25
2.97659	1.07355	0.0750919	1.04328	22	1.40913	19.25	1.32525	23.75	1.33713	51.8333	1.61025	52.3517	1.33324	51.6667	1.33685	47.0167	1.26027	50.6333	1.18453	46.5767	1.23916	50.24	1.34845														38.8667	234	38.8667	50
3.02408	1.0742	0.0767713	1.04374	22.25	1.38923	19.5	1.32079	24	1.3206	52.3517	1.59618	52.87	1.31943	52.1833	1.35079	47.5333	1.24885	51.15	1.19509	47.1	1.23197	50.7633	1.34393														39.2333	212	39.2333	59
3.07157	1.07493	0.0782689	1.04411	22.5	1.3842	19.75	1.31994	24.25	1.31389	52.87	1.53376	53.3883	1.29162	52.7	1.33287	48.05	1.25333	51.6667	1.18058	47.6233	1.24188	51.2867	1.36211														39.6	204	39.6	32
3.11906	1.07571	0.0797892	1.04437	22.75	1.39929	20	1.32364	24.5	1.31385	53.3883	1.50093	53.9067	1.25143	53.2167	1.3191	48.5667	1.23818	52.1833	1.17435	48.1467	1.25294	51.81	1.35034														39.9667	205	39.9667	37
3.16655	1.07674	0.0809563	1.04494	23	1.37764	20.25	1.32583	24.75	1.32089	53.9067	1.53764	54.425	1.25529	53.7333	1.32214	49.0833	1.24168	52.7	1.15498	48.67	1.26235	52.3333	1.33617														40.3333	226	40.3333	38
3.21404	1.07784	0.0819965	1.04579	23.25	1.3883	20.5	1.31894	25	1.30594	54.425	1.53459	54.9433	1.24639	54.25	1.29445	49.6	1.2429	53.2167	1.16891	49.1933	1.26725	52.8567	1.36436
3.26153	1.07887	0.0831985	1.04654	23.5	1.39023	20.75	1.33397	25.25	1.30558	54.9433	1.52694	55.4617	1.25809	54.7667	1.30685	50.1167	1.24203	53.7333	1.15328	49.7167	1.27218	53.38	1.3406
3.30901	1.07964	0.0845249	1.04695	23.75	1.39296	21	1.33126	25.5	1.29588	55.4617	1.49806	55.98	1.24519	55.2833	1.30919	50.6333	1.2325	54.25	1.16125	50.24	1.2817	53.9033	1.36702
3.3565	1.08042	0.0856279	1.04764	24	1.37612	21.25	1.32911	25.75	1.29046	55.98	1.51602	56.4983	1.24988	55.8	1.3087	51.15	1.23916	54.7667	1.15267	50.7633	1.26921	54.4267	1.35384
3.40399	1.08119	0.0869493	1.04807	24.25	1.3875	21.5	1.33196	26	1.30649	56.4983	1.50443	57.0167	1.25284	56.3167	1.28809	51.6667	1.22773	55.2833	1.13527
3.45148	1.08196	0.0885072	1.04845	24.5	1.35667	21.75	1.34383	26.25	1.31616	57.0167	1.51566	57.535	1.27586	56.8333	1.32637	52.1833	1.24017	55.8	1.14202
3.49897	1.08273	0.0898062	1.04879	24.75	1.36111	22	1.33079	26.5	1.31505	57.535	1.52756	58.0533	1.2588	57.35	1.32906	52.7	1.23055	56.3167	1.13965
3.54646	1.08391	0.0909102	1.04942	25	1.36306	22.25	1.3365	26.75	1.3109	58.0533	1.53496	58.5717	1.24889	57.8667	1.31988	53.2167	1.22468	56.8333	1.13895
3.59395	1.0851	0.0920195	1.05023	25.25	1.34301	22.5	1.32605	27	1.32149	58.5717	1.57604	59.09	1.2564	58.3833	1.3344	53.7333	1.23861	57.35	1.12894
3.64144	1.08615	0.0933816	1.05087	25.5	1.34143	22.75	1.32887	27.25	1.31147	59.09	1.5723	59.6083	1.29013	58.9	1.33195	54.25	1.23891	57.8667	1.13071
3.68893	1.08715	0.094627	1.05161	25.75	1.36132	23	1.3561	27.5	1.31036	59.6083	1.58947	60.1267	1.29355	59.4167	1.34383	54.7667	1.23968	58.3833	1.13865
3.73642	1.08826	0.0956027	1.05229	26	1.35961	23.25	1.36418	27.75	1.3075	60.1267	1.58343	60.645	1.31829	59.9333	1.3415	55.2833	1.22983	58.9	1.13574
3.78391	1.08908	0.0965417	1.05292	26.25	1.36518	23.5	1.36874	28	1.31228	60.645	1.52963	61.1633	1.30332	60.45	1.34258	55.8	1.21874	59.4167	1.14001
3.8314	1.08977	0.0976439	1.0534	26.5	1.372	23.75	1.36642	28.25	1.30789	61.1633	1.5248	61.6817	1.31348	60.9667	1.34111	56.3167	1.23281	59.9333	1.12938
3.87889	1.09046	0.0985726	1.05387	26.75	1.3786	24	1.37691	28.5	1.28777	61.6817	1.5217	62.2	1.29481	61.4833	1.29215	56.8333	1.23161	60.45	1.11494
3.92637	1.09115	0.0995983	1.05417	27	1.39178	24.25	1.3724	28.75	1.29276	62.2	1.52032	62.7183	1.32783	62	1.29844	57.35	1.22004	60.9667	1.11307
3.97386	1.09184	0.100685	1.05452	27.25	1.38843	24.5	1.35598	29	1.29627	62.7183	1.50924	63.2367	1.31565	62.5167	1.27029	57.8667	1.21437	61.4833	1.11349
4.02135	1.09247	0.101899	1.05458	27.5	1.34893	24.75	1.34496	29.25	1.29775	63.2367	1.54006	63.755	1.30306	63.0333	1.26905	58.3833	1.21202	62	1.11423
4.06884	1.09303	0.103043	1.05492	27.75	1.37777	25	1.33722	29.5	1.29841	63.755	1.52452	64.2733	1.28787	63.55	1.25306	58.9	1.2055	62.5167	1.11375
4.11633	1.09359	0.104154	1.05516	28	1.39048	25.25	1.33504	29.75	1.30558	64.2733	1.54084	64.7917	1.24518	64.0667	1.26189	59.4167	1.18392	63.0333	1.09962
4.16382	1.09447	0.105799	1.05571	28.25	1.39458	25.5	1.34728	30	1.29454	64.7917	1.56535	65.31	1.27375	64.5833	1.26208	59.9333	1.18375	63.55	1.11343
4.21131	1.09566	0.108603	1.05606	28.5	1.40432	25.75	1.33316	30.25	1.29453	65.31	1.55452	65.8283	1.27121	65.1	1.26304	60.45	1.18783	64.0667	1.11107
4.2588	1.09683	0.111535	1.05653	28.75	1.398	26	1.34966	30.5	1.28231	65.8283	1.54081	66.3467	1.24103	65.6167	1.25369	60.9667	1.1716	64.5833	1.11324
4.30629	1.09839	0.114268	1.05743	29	1.35578	26.25	1.34952	30.75	1.2865	66.3467	1.53771	66.865	1.26107	66.1333	1.26566	61.4833	1.17366	65.1	1.10167
4.35378	1.09995	0.11687	1.05826	29.25	1.37588	26.5	1.35429	31	1.28863	66.865	1.58602	67.3833	1.27904	66.65	1.2733	62	1.16773	65.6167	1.09334
4.40127	1.10151	0.119883	1.05893	29.5	1.37892	26.75	1.34519	31.25	1.30228	67.3833	1.56251	67.9017	1.23592	67.1667	1.2772	62.5167	1.17479	66.1333	1.08922
4.44876	1.10307	0.122418	1.05969	29.75	1.38365	27	1.32062	31.5	1.30036	67.9017	1.58686	68.42	1.29851	67.6833	1.26918	63.0333	1.18647	66.65	1.104
4.49625	1.10464	0.125301	1.0605	30	1.37962	27.25	1.35867	31.75	1.28975	68.42	1.56938	68.9383	1.30996	68.2	1.26086	63.55	1.16101	67.1667	1.10472
4.54373	1.10607	0.128307	1.06118	30.25	1.39742	27.5	1.33773	32	1.27886	68.9383	1.61643	69.4567	1.30604	68.7167	1.29013	64.0667	1.17943	67.6833	1.11103
4.59122	1.1075	0.131309	1.06158	30.5	1.39442	27.75	1.32754	32.25	1.28952	69.4567	1.60643	69.975	1.33509	69.2333	1.25696	64.5833	1.16754	68.2	1.08898
4.63871	1.10892	0.134214	1.06216	30.75	1.37845	28	1.33188	32.5	1.31051	69.975	1.623	70.4933	1.32285	69.75	1.22997	65.1	1.1712	68.7167	1.07652
4.6862	1.11056	0.136608	1.06317	31	1.38411	28.25	1.34853	32.75	1.30018	70.4933	1.59961	71.0117	1.32543	70.2667	1.21884	65.6167	1.17835	69.2333	1.09048
4.73369	1.11226	0.13858	1.06432	31.25	1.38578	28.5	1.37187	33	1.29642	71.0117	1.61136	71.53	1.30039	70.7833	1.22112	66.1333	1.16966	69.75	1.08609
4.78118	1.11367	0.140485	1.06539	31.5	1.37162	28.75	1.36785	33.25	1.30856	71.53	1.59396	72.0483	1.30094	71.3	1.23795	66.65	1.14736	70.2667	1.08071
4.82867	1.1149	0.142723	1.06611	31.75	1.36993	29	1.36723	33.5	1.29955	72.0483	1.60023	72.5667	1.32532	71.8167	1.21061	67.1667	1.14068	70.7833	1.05609
4.87616	1.11614	0.144823	1.06674	32	1.34419	29.25	1.37483	33.75	1.30123	72.5667	1.55431	73.085	1.27019	72.3333	1.22934	67.6833	1.15474	71.3	1.06672
4.92365	1.11737	0.147147	1.06762	32.25	1.31444	29.5	1.33117	34	1.305	73.085	1.56849	73.6033	1.32607	72.85	1.2205	68.2	1.15136	71.8167	1.06617
4.97114	1.1186	0.149793	1.06831	32.5	1.34276	29.75	1.34115	34.25	1.3045	73.6033	1.53691	74.1217	1.31056	73.3667	1.23873	68.7167	1.13899	72.3333	1.05636
5.01863	1.12031	0.151223	1.06929	32.75	1.34061	30	1.34577	34.5	1.3024	74.1217	1.57165	74.64	1.30589	73.8833	1.2484	69.2333	1.14722	72.85	1.06934
5.06612	1.12274	0.152917	1.07114	33	1.33832	30.25	1.34822	34.75	1.30903	74.64	1.55129	75.1583	1.29288	74.4	1.24316	69.75	1.15354	73.3667	1.06007
5.11361	1.12517	0.154389	1.07299	33.25	1.3287	30.5	1.34322	35	1.29771	75.1583	1.564	75.6767	1.27784	74.9167	1.22581	70.2667	1.13184	73.8833	1.06369
5.16109	1.1276	0.155956	1.07504	33.5	1.34521	30.75	1.35863	35.25	1.28498	75.6767	1.58106	76.195	1.24626	75.4333	1.2189	70.7833	1.14237	74.4	1.062
5.20858	1.12952	0.156433	1.07667	33.75	1.35872	31	1.33911	35.5	1.2842	76.195	1.58248	76.7133	1.24143	75.95	1.23175	71.3	1.13649	74.9167	1.06616
5.25607	1.13101	0.156543	1.07826	34	1.34275	31.25	1.33242	35.75	1.28603	76.7133	1.61958	77.2317	1.25818	76.4667	1.22094	71.8167	1.14145	75.4333	1.05655
5.30356	1.13168	0.158011	1.07898	34.25	1.35921	31.5	1.30381	36	1.3005	77.2317	1.63451	77.75	1.30669	76.9833	1.22941	72.3333	1.14862	75.95	1.04893
5.35105	1.13235	0.158551	1.07972	34.5	1.3768	31.75	1.32587	36.25	1.29085	77.75	1.60629	78.2683	1.30376	77.5	1.23731	72.85	1.14331	76.4667	1.06184
5.39854	1.13302	0.158955	1.08048	34.75	1.38616	32	1.32735	36.5	1.29672	78.2683	1.61587	78.7867	1.28116	78.0167	1.22933	73.3667	1.13188	76.9833	1.04374
5.44603	1.13369	0.15968	1.08121	35	1.36713	32.25	1.32526	36.75	1.30869	78.7867	1.62726	79.305	1.32617	78.5333	1.23822	73.8833	1.13763	77.5	1.05989
5.49352	1.13436	0.1606	1.08175	35.25	1.36686	32.5	1.33185	37	1.31529	79.305	1.61441	79.8233	1.26543	79.05	1.2384	74.4	1.13107	78.0167	1.03575
5.54101	1.13512	0.161202	1.08249	35.5	1.35364	32.75	1.29766	37.25	1.30496	79.8233	1.62861	80.3417	1.3088	79.5667	1.22574	74.9167	1.12788	78.5333	1.05134
5.5885	1.1359	0.161467	1.08326	35.75	1.3342	33	1.30493	37.5	1.29452	80.3417	1.61555	80.86	1.28975	80.0833	1.24031	75.4333	1.12274	79.05	1.04123
5.63599	1.13667	0.161796	1.08409	36	1.36273	33.25	1.30497	37.75	1.29311	80.86	1.62331	81.3783	1.29215	80.6	1.24148	75.95	1.11322	79.5667	1.04573
5.68348	1.13745	0.1625	1.08494	36.25	1.35812	33.5	1.31307	38	1.28877	81.3783	1.56302	81.8967	1.29431	81.1167	1.2443	76.4667	1.11256	80.0833	1.06512
5.73097	1.13879	0.163982	1.0858	36.5	1.35334	33.75	1.33191	38.25	1.30567	81.8967	1.5534	82.415	1.23712	81.6333	1.23366	76.9833	1.10552	80.6	1.04776
5.77845	1.14063	0.16574	1.0869	36.75	1.35573	34	1.32833	38.5	1.30675	82.415	1.59351	82.9333	1.27778	82.15	1.19525	77.5	1.08973	81.1167	1.04909
5.82594	1.14265	0.166882	1.08844	37	1.34142	34.25	1.33432	38.75	1.30591	82.9333	1.59991	83.4517	1.25664	82.6667	1.23443	78.0167	1.07976	81.6333	1.06756
5.87343	1.14467	0.168514	1.0899	37.25	1.35208	34.5	1.31227	39	1.28888	83.4517	1.61609	83.97	1.27514	83.1833	1.23624	78.5333	1.09677	82.15	1.08222
5.92092	1.14669	0.17026	1.09135	37.5	1.36007	34.75	1.3386	39.25	1.28824	83.97	1.6278	84.4883	1.27211	83.7	1.25758	79.05	1.07387	82.6667	1.07222
5.96841	1.14871	0.171578	1.09289	37.75	1.37655	35	1.3173	39.5	1.30864	84.4883	1.65799	85.0067	1.27624	84.2167	1.26786	79.5667	1.08658	83.1833	1.0632
6.0159	1.15054	0.173387	1.09419	38	1.34372	35.25	1.31543	39.75	1.30334	85.0067	1.63378	85.525	1.28339	84.7333	1.26496	80.0833	1.08857	83.7	1.06719
6.06339	1.15199	0.175436	1.09496	38.25	1.35148	35.5	1.36928	40	1.30697	85.525	1.66648	86.0433	1.29671	85.25	1.27017	80.6	1.07228	84.2167	1.05637
6.11088	1.15344	0.177396	1.09598	38.5	1.35564	35.75	1.35163	40.25	1.31885	86.0433	1.64157	86.5617	1.31064	85.7667	1.25413	81.1167	1.07793	84.7333	1.05502
6.15837	1.15488	0.179317	1.09684	38.75	1.35193	36	1.31566	40.5	1.33381	86.5617	1.65078	87.08	1.32775	86.2833	1.25459	81.6333	1.09361	85.25	1.0667
6.20586	1.15634	0.181482	1.09752	39	1.35771	36.25	1.3406	40.75	1.33107					86.8	1.2466	82.15	1.09155	85.7667	1.07026
6.25335	1.15756	0.181938	1.09846	39.25	1.33686	36.5	1.32406	41	1.33466
6.30084	1.15925	0.179807	1.10017	39.5	1.33912	36.75	1.34729	41.25	1.31784
6.34833	1.16076	0.17898	1.10141	39.75	1.32827	37	1.32095	41.5	1.31965
6.39581	1.16226	0.176199	1.1029	40	1.3355	37.25	1.34714	41.75	1.31335
6.4433	1.16377	0.175068	1.1045	40.25	1.34639	37.5	1.32237	42	1.31974
6.49079	1.16527	0.174198	1.10593	40.5	1.35213	37.75	1.32986	42.25	1.32517
6.53828	1.16588	0.174202	1.10612	40.75	1.34854	38	1.2926	42.5	1.3252
6.58577	1.16626	0.174928	1.10596	41	1.34273	38.25	1.29861	42.75	1.32926
6.63326	1.16664	0.174854	1.10606	41.25	1.33608	38.5	1.32972	43	1.31525
6.68075	1.16703	0.174585	1.10597	41.5	1.32492	38.75	1.33545	43.25	1.34008
6.72824	1.16738	0.17526	1.10604	41.75	1.33382	39	1.30634	43.5	1.32406
6.77573	1.16815	0.176495	1.10621	42	1.34174	39.25	1.27949	43.75	1.32417
6.82322	1.16941	0.177474	1.10706	42.25	1.35111	39.5	1.31039	44	1.32644
6.87071	1.17095	0.178118	1.10845	42.5	1.33195	39.75	1.30111	44.25	1.33298
6.9182	1.17249	0.179009	1.10963	42.75	1.319	40	1.30399	44.5	1.34502
6.96568	1.17403	0.179908	1.11083	43	1.32129	40.25	1.30815	44.75	1.3384
7.01317	1.17573	0.180501	1.11218	43.25	1.34495	40.5	1.30494	45	1.34726
7.06066	1.17787	0.181078	1.11416	43.5	1.34101	40.75	1.29903	45.25	1.33289
7.10815	1.18001	0.181457	1.11616	43.75	1.34384	41	1.30547	45.5	1.33868
7.15564	1.18214	0.182073	1.11808	44	1.34145	41.25	1.30286	45.75	1.35387
7.20313	1.18428	0.182673	1.12005	44.25	1.31403	41.5	1.29765	46	1.34191
7.25062	1.1864	0.183177	1.122	44.5	1.3231	41.75	1.29816	46.25	1.34528
7.29811	1.18811	0.183133	1.12369	44.75	1.32603	42	1.30371	46.5	1.35538
7.3456	1.18974	0.18275	1.12534	45	1.34084	42.25	1.31706	46.75	1.36147
7.39309	1.19128	0.182477	1.12679	45.25	1.3308	42.5	1.30189	47	1.35193
7.44058	1.19282	0.182216	1.12825	45.5	1.33172	42.75	1.31339	47.25	1.34229
7.48807	1.19436	0.18133	1.12956	45.75	1.3449	43	1.32595	47.5	1.34552
7.53556	1.19604	0.18111	1.13122	46	1.33772	43.25	1.29192	47.75	1.34173
7.58304	1.19777	0.180817	1.13292	46.25	1.33758	43.5	1.2699	48	1.36673
7.63053	1.1995	0.180851	1.13443	46.5	1.36166	43.75	1.26884	48.25	1.35322
7.67802	1.20123	0.180767	1.13612	46.75	1.31926	44	1.30301	48.5	1.35212
7.72551	1.20297	0.180602	1.13767	47	1.32216	44.25	1.28394	48.75	1.35384
7.773	1.20454	0.180627	1.13929	47.25	1.31396	44.5	1.2773	49	1.34433
7.82049	1.2059	0.180447	1.1407	47.5	1.32284	44.75	1.26506	49.25	1.34164
7.86798	1.20727	0.180193	1.14216	47.75	1.31627	45	1.27287	49.5	1.34432
7.91547	1.20864	0.180106	1.14345	48	1.31601	45.25	1.25585	49.75	1.34705
7.96296	1.21001	0.180007	1.14487	48.25	1.32628	45.5	1.26343	50	1.33043
8.01045	1.21137	0.17999	1.14634	48.5	1.31063	45.75	1.26793	50.25	1.32836
8.05794	1.21271	0.179793	1.14782	48.75	1.31699	46	1.27785	50.5	1.31224
8.10543	1.21405	0.179641	1.1492			46.25	1.26775	50.75	1.32185
8.15292	1.21539	0.179732	1.15034			46.5	1.25251	51	1.32035
8.2004	1.21673	0.179495	1.15174			46.75	1.2511	51.25	1.32331
8.24789	1.21807	0.178748	1.15301			47	1.25198	51.5	1.30404
8.29538	1.21914	0.179066	1.15374			47.25	1.27107	51.75	1.308
8.34287	1.21973	0.178955	1.15442			47.5	1.27346	52	1.31458
8.39036	1.22028	0.178943	1.15487			47.75	1.28682	52.25	1.30935
8.43785	1.22074	0.178391	1.15553			48	1.29127	52.5	1.29525
8.48534	1.2212	0.178289	1.1557			48.25	1.27058	52.75	1.29488
8.53283	1.22176	0.177936	1.15634			48.5	1.27868	53	1.27976
8.58032	1.22235	0.177855	1.1569			48.75	1.25359	53.25	1.27796
8.62781	1.22295	0.177533	1.15753			49	1.26803	53.5	1.26983
8.6753	1.22354	0.176914	1.15842			49.25	1.24915	53.75	1.27449
8.72279	1.22414	0.175679	1.15922			49.5	1.25126	54	1.27285
8.77028	1.22454	0.175469	1.15972			49.75	1.24821	54.25	1.26043
8.81776	1.22502	0.1753	1.16023			50	1.24269	54.5	1.26007
8.86525	1.22582	0.175519	1.16101			50.25	1.27009	54.75	1.2682
8.91274	1.22656	0.176265	1.16177			50.5	1.2859	55	1.26414
8.96023	1.2272	0.177085	1.16225			50.75	1.28156	55.25	1.25261
9.00772	1.22789	0.177579	1.1628			51	1.26518	55.5	1.26139
9.05521	1.22888	0.177739	1.16362			51.25	1.2658	55.75	1.27466
9.1027	1.22987	0.177612	1.1647			51.5	1.27917	56	1.24915
9.15019	1.23085	0.177638	1.16576			51.75	1.27237	56.25	1.2536
9.19768	1.23184	0.177694	1.16657			52	1.27293	56.5	1.24611
9.24517	1.23283	0.177626	1.16747			52.25	1.28286	56.75	1.24323
9.29266	1.23443	0.177538	1.16922			52.5	1.27472	57	1.26257
9.34015	1.23587	0.176799	1.17061			52.75	1.25632	57.25	1.26323
9.38764	1.23707	0.1762	1.17188			53	1.25606	57.5	1.24823
9.43512	1.23831	0.175915	1.17311			53.25	1.25211	57.75	1.25114
9.48261	1.23966	0.175236	1.1744			53.5	1.27654	58	1.25008
9.5301	1.24023	0.175208	1.17493			53.75	1.26626	58.25	1.24478
9.57759	1.24034	0.175539	1.17524			54	1.26924	58.5	1.2396
9.62508	1.24044	0.175497	1.17534			54.25	1.26837	58.75	1.2684
9.67257	1.24055	0.175549	1.17533			54.5	1.27914	59	1.27792
9.72006	1.24066	0.175553	1.1755			54.75	1.25888	59.25	1.26499
9.76755	1.24103	0.175168	1.1761			55	1.26123	59.5	1.2597
9.81504	1.24187	0.174938	1.1767			55.25	1.25645	59.75	1.25319
9.86253	1.24282	0.174675	1.17767			55.5	1.2615	60	1.24112
9.91002	1.24401	0.174666	1.17833			55.75	1.25987	60.25	1.26925
9.95751	1.24529	0.174772	1.17935			56	1.268	60.5	1.26002
10.005	1.2468	0.174919	1.18054			56.25	1.2572	60.75	1.26297
10.0525	1.2485	0.175009	1.18202			56.5	1.28127	61	1.258
10.1	1.25019	0.175163	1.18316			56.75	1.28377	61.25	1.25944
10.1475	1.25188	0.175553	1.18427			57	1.2879	61.5	1.29019
10.195	1.25358	0.175517	1.18591			57.25	1.28146	61.75	1.2719
10.2424	1.25527	0.17605	1.18747			57.5	1.27379	62	1.27963
10.2899	1.25626	0.176705	1.18837			57.75	1.26847	62.25	1.28626
10.3374	1.25715	0.177027	1.1894			58	1.25505	62.5	1.2863
10.3849	1.25791	0.176168	1.19074			58.25	1.26301	62.75	1.27006
10.4324	1.25805	0.17385	1.19158			58.5	1.29189	63	1.25991
10.4799	1.2581	0.17129	1.19244			58.75	1.2759	63.25	1.2706
10.5274	1.2577	0.169331	1.19293			59	1.28898	63.5	1.27421
10.5749	1.25719	0.167158	1.19298			59.25	1.27167	63.75	1.25312
10.6224	1.25667	0.165377	1.19308			59.5	1.28342	64	1.27783
10.6698	1.25615	0.163683	1.19307			59.75	1.28813	64.25	1.29467
10.7173	1.25564	0.161501	1.19297			60	1.27719	64.5	1.26246
10.7648	1.2554	0.159501	1.19312			60.25	1.25371	64.75	1.2713
10.8123	1.25579	0.157022	1.19408			60.5	1.24071	65	1.26995
10.8598	1.25614	0.15483	1.19476			60.75	1.25382	65.25	1.28136
10.9073	1.25681	0.153906	1.19553			61	1.24759	65.5	1.25812
10.9548	1.25805	0.155244	1.19605			61.25	1.26222	65.75	1.27619
11.0023	1.25938	0.155649	1.19707			61.5	1.21784	66	1.28259
11.0498	1.26141	0.155785	1.19934			61.75	1.23051	66.25	1.23518
11.0972	1.26343	0.156394	1.20089			62	1.24583	66.5	1.25593
11.1447	1.26545	0.156632	1.20309			62.25	1.23897	66.75	1.25333
11.1922	1.26747	0.15694	1.20497			62.5	1.22743	67	1.24026
11.2397	1.26949	0.157199	1.20654			62.75	1.26154	67.25	1.25549
11.2872	1.27088	0.15797	1.20796			63	1.24842	67.5	1.25901
11.3347	1.27209	0.158714	1.20957			63.25	1.26028	67.75	1.25566
11.3822	1.27318	0.160418	1.21094			63.5	1.24542	68	1.24286
11.4297	1.27377	0.160643	1.21161			63.75	1.2458	68.25	1.26563
11.4772	1.27418	0.159485	1.21223			64	1.25279	68.5	1.2557
11.5247	1.27461	0.158619	1.21268			64.25	1.23324	68.75	1.25269
11.5721	1.27488	0.158651	1.21281			64.5	1.25083	69	1.2598
11.6196	1.27514	0.158448	1.21291			64.75	1.24869	69.25	1.28033
11.6671	1.27541	0.157794	1.21293			65	1.26731	69.5	1.26609
11.7146	1.27567	0.157602	1.21316			65.25	1.26022	69.75	1.25161
11.7621	1.27593	0.157425	1.21284			65.5	1.21917	70	1.27229
11.8096	1.27616	0.156991	1.21303			65.75	1.21314	70.25	1.27298
11.8571	1.27639	0.156708	1.21286			66	1.23658	70.5	1.28159
11.9046	1.27688	0.15587	1.21374			66.25	1.25181	70.75	1.25672
11.9521	1.27758	0.154798	1.21475			66.5	1.23578	71	1.26459
11.9995	1.27822	0.1534	1.21585			66.75	1.25076	71.25	1.25983
12.047	1.27971	0.151553	1.21804			67	1.23842	71.5	1.28649
12.0945	1.28149	0.149258	1.2202			67.25	1.23138	71.75	1.27056
12.142	1.28328	0.147359	1.22252			67.5	1.24152	72	1.27173
12.1895	1.28507	0.145527	1.22492			67.75	1.19726	72.25	1.25205
12.237	1.28685	0.143794	1.22715			68	1.19224	72.5	1.28379
12.2845	1.28775	0.142414	1.22837			68.25	1.20236	72.75	1.2891
12.332	1.2883	0.141438	1.22924			68.5	1.20242	73	1.27263
12.3795	1.28886	0.1404	1.22978			68.75	1.18624	73.25	1.27659
12.4269	1.28926	0.139598	1.23003			69	1.22307	73.5	1.25787
12.4744	1.28983	0.140342	1.23023			69.25	1.24811	73.75	1.26674
12.5219	1.29097	0.141169	1.2311			69.5	1.23216	74	1.28225
12.5694	1.29253	0.141371	1.23226			69.75	1.21455	74.25	1.27773
12.6169	1.29362	0.141559	1.23333			70	1.22751	74.5	1.25661
12.6644	1.29472	0.141779	1.23429			70.25	1.19386	74.75	1.27371
12.7119	1.29581	0.141848	1.23535			70.5	1.22443	75	1.26264
12.7594	1.2967	0.142688	1.23604			70.75	1.222	75.25	1.27408
12.8069	1.29671	0.142865	1.23637			71	1.23659	75.5	1.25811
12.8543	1.29672	0.143134	1.23667			71.25	1.20484	75.75	1.24887
12.9018	1.29673	0.143696	1.23668			71.5	1.22274	76	1.26974
12.9493	1.29699	0.144256	1.23739			71.75	1.23376	76.25	1.251
12.9968	1.29714	0.143696	1.23823			72	1.22221	76.5	1.26749
13.0443	1.29776	0.142952	1.23926			72.25	1.22656	76.75	1.26828
13.0918	1.29845	0.142447	1.24042			72.5	1.19908	77	1.25905
13.1393	1.29924	0.141742	1.24185			72.75	1.20805	77.25	1.25946
13.1868	1.30004	0.141308	1.2434			73	1.25333	77.5	1.23688
13.2343	1.30083	0.14066	1.24488			73.25	1.25873	77.75	1.24399
13.2818	1.30176	0.140396	1.24578			73.5	1.24324	78	1.24159
13.3292	1.30275	0.140816	1.24649			73.75	1.24724	78.25	1.22605
13.3767	1.30374	0.141292	1.24736			74	1.23271	78.5	1.23974
13.4242	1.30473	0.141277	1.2484			74.25	1.22564	78.75	1.21753
13.4717	1.30555	0.142245	1.24887			74.5	1.21079	79	1.21468
13.5192	1.30599	0.141254	1.24948			74.75	1.24332	79.25	1.2142
13.5667	1.30615	0.139938	1.2507			75	1.19477	79.5	1.21914
13.6142	1.30631	0.138385	1.25154			75.25	1.21417	79.75	1.21515
13.6617	1.30652	0.136448	1.25239			75.5	1.21296	80	1.18934
13.7092	1.30674	0.134588	1.25321			75.75	1.22154	80.25	1.21267
13.7566	1.3069	0.133582	1.25379			76	1.2039	80.5	1.20629
13.8041	1.30679	0.133026	1.25379			76.25	1.2089	80.75	1.22693
13.8516	1.30668	0.133129	1.25374			76.5	1.218	81	1.2337
13.8991	1.30657	0.132784	1.25358			76.75	1.21187	81.25	1.22015
13.9466	1.30646	0.131915	1.25335			77	1.20984	81.5	1.21103
13.9941	1.30597	0.13196	1.25258			77.25	1.22806	81.75	1.21357
14.0416	1.30634	0.133169	1.25258			77.5	1.18763	82	1.19423
14.0891	1.30675	0.134483	1.2526			77.75	1.18228	82.25	1.19721
14.1366	1.30716	0.135832	1.2529			78	1.18702	82.5	1.20358
14.184	1.30759	0.136618	1.25336			78.25	1.19413	82.75	1.20798
14.2315	1.30801	0.137761	1.25341			78.5	1.20788	83	1.2065
14.279	1.30839	0.138499	1.25364			78.75	1.22873	83.25	1.19526
14.3265	1.30872	0.139497	1.25387			79	1.22518	83.5	1.20543
14.374	1.30906	0.140544	1.25416			79.25	1.21569	83.75	1.20605
14.4215	1.3094	0.141836	1.25436			79.5	1.20121	84	1.1981
14.469	1.30975	0.142816	1.25443			79.75	1.18681	84.25	1.19282
14.5165	1.31068	0.143927	1.25549			80	1.19145
14.564	1.31162	0.142844	1.25643			80.25	1.20047
14.6114	1.31255	0.141909	1.25784			80.5	1.20663
14.6589	1.31346	0.140462	1.25909			80.75	1.20585
14.7064	1.31418	0.137215	1.26026			81	1.20054
14.7539	1.31486	0.136112	1.26115			81.25	1.20643
14.8014	1.315	0.135446	1.26169
14.8489	1.31514	0.134735	1.26193
14.8964	1.31529	0.134063	1.26246
14.9439	1.31543	0.133016	1.26288
14.9914	1.31558	0.131977	1.26322
15.0389	1.31578	0.130926	1.26395
15.0863	1.31557	0.129483	1.26458
15.1338	1.31535	0.128456	1.265
15.1813	1.31517	0.127132	1.26549
15.2288	1.31526	0.125856	1.26629
15.2763	1.31502	0.125049	1.26692
15.3238	1.31451	0.124402	1.26697
15.3713	1.314	0.124657	1.26741
15.4188	1.3135	0.124258	1.26741
15.4663	1.31299	0.123691	1.26781
15.5137	1.31267	0.123577	1.26828
15.5612	1.31295	0.123153	1.26863
15.6087	1.31366	0.12221	1.26924
15.6562	1.31436	0.121278	1.26989
15.7037	1.31502	0.119777	1.27045
15.7512	1.31508	0.119296	1.27058
15.7987	1.31435	0.119233	1.26985
15.8462	1.31361	0.119859	1.26916
15.8937	1.31287	0.11976	1.26857
15.9411	1.31214	0.119774	1.2682
15.9886	1.3114	0.120039	1.26752
16.0361	1.31127	0.12012	1.26745
16.0836	1.31147	0.119597	1.26783
16.1311	1.31165	0.119547	1.26831
16.1786	1.31183	0.118646	1.26852
16.2261	1.31202	0.118675	1.26878
16.2736	1.31261	0.118235	1.26967
16.3211	1.31334	0.117321	1.27058
16.3686	1.31406	0.11671	1.27162
16.416	1.31479	0.115896	1.2724
16.4635	1.31551	0.114861	1.27323
16.511	1.31627	0.114093	1.27445
16.5585	1.31693	0.113597	1.27533
16.606	1.31735	0.112938	1.27586
16.6535	1.31768	0.113104	1.27641
16.701	1.31802	0.112708	1.2769
16.7485	1.31836	0.112295	1.27746
16.796	1.31775	0.112022	1.27727
16.8434	1.31711	0.111817	1.27697
16.8909	1.31647	0.111356	1.27675
16.9384	1.31583	0.111036	1.27649
16.9859	1.31519	0.111229	1.27602
17.0334	1.31509	0.110409	1.27644
17.0809	1.31521	0.109776	1.27692
17.1284	1.31506	0.108481	1.27728
17.1759	1.31466	0.106911	1.27729
17.2234	1.31426	0.105358	1.27743
17.2708	1.31406	0.103851	1.27754
17.3183	1.3144	0.101453	1.27807
17.3658	1.31474	0.0997398	1.2787
17.4133	1.31508	0.0979905	1.27937
17.4608	1.31542	0.0963917	1.28002
17.5083	1.31551	0.0945049	1.28061
17.5558	1.31441	0.092781	1.28058
17.6033	1.31331	0.0909338	1.28073
17.6508	1.31241	0.0896868	1.28086
17.6982	1.31166	0.0894898	1.28102
17.7457	1.3109	0.0898101	1.28121
17.7932	1.31092	0.0890782	1.28168
17.8407	1.31071	0.0891693	1.28172
17.8882	1.31051	0.0890638	1.28197
17.9357	1.3103	0.0889207	1.2821
17.9832	1.31009	0.0886434	1.28227
18.0307	1.30994	0.0888036	1.28224
18.0782	1.30984	0.0892873	1.28212
18.1257	1.3095	0.0899027	1.28148
18.1731	1.30937	0.0905611	1.2809
18.2206	1.30936	0.0911678	1.28034
18.2681	1.30917	0.0923344	1.27987
18.3156	1.30868	0.0934429	1.27922
18.3631	1.30814	0.0947588	1.27854
18.4106	1.30759	0.095934	1.27771
18.4581	1.30705	0.0970364	1.27703
18.5056	1.30661	0.0983509	1.2763
18.5531	1.3069	0.0990523	1.2761
18.6005	1.30719	0.100082	1.27575
18.648	1.30765	0.10085	1.2758
18.6955	1.30807	0.0995736	1.276
18.743	1.30849	0.0981445	1.27655
18.7905	1.30809	0.0968292	1.27647
18.838	1.30754	0.0957601	1.27629
18.8855	1.30701	0.0947029	1.27609
18.933	1.30648	0.0935076	1.27573
18.9805	1.30596	0.092177	1.27555
19.0279	1.30638	0.0899871	1.27604
19.0754	1.30747	0.0875366	1.277
19.1229	1.30853	0.0861873	1.27767
19.1704	1.30934	0.084631	1.27774
19.2179	1.30995	0.0849248	1.27762
19.2654	1.31006	0.0850421	1.27694
19.3129	1.30921	0.0854313	1.27609
19.3604	1.30836	0.0856193	1.27511
19.4079	1.30764	0.0855632	1.27415
19.4553	1.30692	0.085603	1.27328
19.5028	1.30622	0.0855291	1.27249
19.5503	1.30579	0.0858423	1.27175
19.5978	1.30535	0.0860233	1.27113
19.6453	1.30505	0.0863297	1.27069
19.6928	1.30513	0.0859341	1.27099
19.7403	1.30547	0.0858017	1.27153
19.7878	1.30635	0.0856778	1.27214
19.8353	1.30736	0.0856939	1.27289
19.8828	1.30837	0.0856299	1.27364
19.9302	1.30939	0.0856013	1.27433
19.9777	1.3104	0.0858603	1.27497
20.0252	1.31102	0.0857953	1.27557
20.0727	1.31127	0.0854528	1.276
20.1202	1.31153	0.085149	1.27663
20.1677	1.31173	0.0849125	1.27701
20.2152	1.31183	0.0848309	1.27746
20.2627	1.31195	0.0840217	1.27799
20.3102	1.3121	0.0832293	1.27829
20.3576	1.31225	0.0825135	1.27872
20.4051	1.31241	0.0819188	1.2791
20.4526	1.31251	0.0813233	1.27945
20.5001	1.3126	0.0807194	1.27968
20.5476	1.31344	0.08004	1.28034
20.5951	1.31428	0.0798321	1.28068
20.6426	1.31512	0.0799042	1.28115
20.6901	1.31593	0.080008	1.2816
20.7376	1.31673	0.0801357	1.28207
20.785	1.31724	0.0808028	1.28228
20.8325	1.31752	0.0813001	1.28219
20.88	1.31781	0.0820178	1.28234
20.9275	1.31809	0.0821363	1.28219
20.975	1.31835	0.0830632	1.28213
21.0225	1.31838	0.0838825	1.28237
21.07	1.31817	0.0832918	1.28247
21.1175	1.31797	0.0831345	1.28267
21.165	1.31776	0.0831243	1.28235
21.2125	1.3173	0.0834762	1.28215
21.2599	1.31685	0.0842977	1.28154
21.3074	1.31688	0.0855464	1.28089
21.3549	1.3169	0.0871436	1.28009
21.4024	1.31693	0.0886244	1.27948
21.4499	1.31696	0.0903574	1.27877
21.4974	1.31706	0.0923603	1.27779
21.5449	1.31619	0.0925872	1.27666
21.5924	1.31527	0.0926157	1.27557
21.6399	1.31434	0.0926631	1.27451
21.6873	1.31342	0.0928793	1.27348
21.7348	1.31289	0.0924977	1.27315
21.7823	1.31265	0.0924168	1.27316
21.8298	1.31265	0.0918239	1.27324
21.8773	1.31265	0.0912085	1.27336
21.9248	1.31265	0.0906605	1.27331
21.9723	1.31266	0.0900275	1.27339
22.0198	1.3127	0.0890458	1.27361
22.0673	1.31279	0.0879223	1.27411
22.1147	1.31288	0.0866316	1.27455
22.1622	1.31297	0.0856217	1.27469
22.2097	1.31306	0.0841666	1.27505
22.2572	1.31291	0.0831438	1.27503
22.3047	1.31188	0.0820397	1.27462
22.3522	1.31073	0.0808321	1.27432
22.3997	1.30957	0.0794216	1.27375
22.4472	1.30842	0.0783389	1.27321
22.4947	1.30727	0.0770878	1.27274
22.5421	1.30705	0.0771547	1.27236
22.5896	1.30696	0.0772316	1.27213
22.6371	1.30686	0.0773774	1.27197
22.6846	1.30676	0.0775641	1.27156
22.7321	1.30667	0.0776493	1.27135
22.7796	1.30654	0.0769185	1.27124
22.8271	1.30638	0.0758187	1.27113
22.8746	1.30628	0.0752179	1.27126
22.9221	1.30618	0.074605	1.27135
22.9696	1.30608	0.0739553	1.27105
23.017	1.30606	0.0740106	1.27077
23.0645	1.30617	0.0742113	1.27073
23.112	1.30628	0.0744576	1.27071
23.1595	1.30639	0.0745252	1.27071
23.207	1.3065	0.0745949	1.27078
23.2545	1.30655	0.0748871	1.2706
23.302	1.30603	0.0756781	1.26957
23.3495	1.30567	0.0768717	1.26858
23.397	1.30548	0.07854	1.26747
23.4444	1.30528	0.0801126	1.26646
23.4919	1.30508	0.0817118	1.26544
23.5394	1.30471	0.0831064	1.26457
23.5869	1.30457	0.0843617	1.26353
23.6344	1.3045	0.085561	1.26272
23.6819	1.30444	0.08692	1.2618
23.7294	1.30438	0.0880174	1.26121
23.7769	1.30418	0.089193	1.26032
23.8244	1.3041	0.0895137	1.26004
23.8718	1.30412	0.0892401	1.26038
23.9193	1.30422	0.0884271	1.26084
23.9668	1.30431	0.0877446	1.26105
24.0143	1.30454	0.0872646	1.26167
24.0618	1.30508	0.0871579	1.26234
24.1093	1.30512	0.0868864	1.26257
24.1568	1.305	0.086468	1.26287
24.2043	1.30488	0.0862045	1.2632
24.2518	1.30473	0.0859908	1.26313
24.2993	1.30371	0.0848469	1.26293
24.3467	1.30271	0.0836117	1.26253
24.3942	1.30168	0.0825357	1.26212
24.4417	1.30064	0.0816739	1.26152
24.4892	1.29959	0.0809405	1.26078
24.5367	1.29925	0.0809163	1.26032
24.5842	1.29911	0.0809412	1.25999
24.6317	1.29905	0.0810076	1.25991
24.6792	1.29901	0.0811964	1.2599
24.7267	1.29898	0.0814851	1.25964
24.7741	1.29874	0.0818341	1.25907
24.8216	1.29828	0.0818652	1.25851
24.8691	1.29778	0.0819	1.25801
24.9166	1.29707	0.0813387	1.25716
24.9641	1.29629	0.0808406	1.25644
25.0116	1.29551	0.0801306	1.25576
25.0591	1.2947	0.0792431	1.25515
25.1066	1.29388	0.0786032	1.25445
25.1541	1.29292	0.0776153	1.25371
25.2015	1.29191	0.0769477	1.25271
25.249	1.2909	0.0763764	1.2516
25.2965	1.29032	0.0766731	1.25052
25.344	1.28977	0.0767376	1.24995
25.3915	1.28924	0.0763009	1.24949
25.439	1.28881	0.0759334	1.24935
25.4865	1.28838	0.0760719	1.24905
25.534	1.28795	0.0759432	1.24883
25.5815	1.28752	0.0758431	1.24873
25.6289	1.28709	0.0758623	1.24863
25.6764	1.28707	0.0755523	1.24906
25.7239	1.28721	0.0755247	1.24936
25.7714	1.28761	0.0753049	1.24974
25.8189	1.28833	0.0754237	1.24988
25.8664	1.28903	0.0755738	1.24989
25.9139	1.28972	0.0759608	1.2499
25.9614	1.29017	0.0765688	1.24995
26.0089	1.29055	0.0776441	1.24977
26.0564	1.29069	0.078443	1.24949
26.1038	1.29083	0.0794872	1.2491
26.1513	1.29097	0.0804284	1.24866
26.1988	1.29105	0.0811661	1.24836
26.2463	1.29109	0.0824552	1.24801
26.2938	1.29106	0.0837463	1.24743
26.3413	1.29101	0.0850818	1.24681
26.3888	1.29129	0.0857835	1.247
26.4363	1.29164	0.0864145	1.24742
26.4838	1.29225	0.0860235	1.24793
26.5312	1.29265	0.0853054	1.24859
26.5787	1.29294	0.0844344	1.24945
26.6262	1.29323	0.0835555	1.25007
26.6737	1.29352	0.0828079	1.25068
26.7212	1.2937	0.082044	1.2512
26.7687	1.29385	0.0814617	1.25169
26.8162	1.29408	0.0804987	1.25243
26.8637	1.29431	0.0800284	1.25272
26.9112	1.29442	0.079981	1.25306
26.9586	1.29457	0.0799578	1.25345
27.0061	1.29522	0.0801898	1.25407
27.0536	1.29627	0.080629	1.25453
27.1011	1.29733	0.0808952	1.25506
27.1486	1.29838	0.0814803	1.25561
27.1961	1.29944	0.0822852	1.2562
27.2436	1.30068	0.0826904	1.25689
27.2911	1.30064	0.0815734	1.25698
27.3386	1.30037	0.0801013	1.25722
27.386	1.30007	0.0788612	1.2569
27.4335	1.29929	0.0794599	1.25524
27.481	1.29839	0.0798203	1.25384
27.5285	1.29791	0.0803847	1.25317
27.576	1.29801	0.0815601	1.25287
27.6235	1.29811	0.0827369	1.25273
27.671	1.29821	0.0840722	1.25207
27.7185	1.29831	0.0854696	1.25146
27.766	1.29828	0.0869381	1.25071
27.8135	1.29822	0.0884425	1.24999
27.8609	1.29815	0.0895992	1.24954
27.9084	1.29818	0.0905767	1.24923
27.9559	1.29862	0.090865	1.24987
28.0034	1.29902	0.0911083	1.2504
28.0509	1.29922	0.0908143	1.25094
28.0984	1.29942	0.0904542	1.25147
28.1459	1.29962	0.0902943	1.25183
28.1934	1.29982	0.090069	1.25216
28.2409	1.30002	0.0898488	1.25242
28.2883	1.30008	0.0896015	1.25287
28.3358	1.30005	0.0899222	1.25312
28.3833	1.30002	0.0898875	1.2534
28.4308	1.3	0.0900969	1.25346
28.4783	1.29997	0.0900888	1.25418
28.5258	1.2999	0.0901224	1.25433
28.5733	1.29994	0.0896472	1.25483
28.6208	1.29997	0.0892272	1.25524
28.6683	1.3	0.088632	1.2557
28.7157	1.30004	0.0886775	1.25591
28.7632	1.29989	0.0880507	1.25615
28.8107	1.29948	0.0865273	1.25642
28.8582	1.29921	0.0850687	1.25692
28.9057	1.29894	0.083756	1.25742
28.9532	1.29865	0.0827698	1.25747
29.0007	1.29833	0.0818768	1.25757
29.0482	1.29939	0.0827059	1.25825
29.0957	1.30054	0.0834041	1.25925
29.1432	1.30169	0.0842395	1.25992
29.1906	1.30285	0.0850087	1.26063
29.2381	1.304	0.0859978	1.26143
29.2856	1.30417	0.085689	1.26158
29.3331	1.30407	0.0848362	1.26206
29.3806	1.30402	0.0844546	1.2626
29.4281	1.30396	0.0839035	1.2629
29.4756	1.30393	0.08357	1.26318
29.5231	1.3045	0.083481	1.26412
29.5706	1.30546	0.0834449	1.26509
29.618	1.30626	0.082949	1.26631
29.6655	1.30706	0.0828745	1.26703
29.713	1.30785	0.0827252	1.26774
29.7605	1.30851	0.0824853	1.26847
29.808	1.30869	0.0820804	1.26878
29.8555	1.30862	0.0817809	1.2692
29.903	1.30832	0.0814745	1.26913
29.9505	1.30802	0.0815648	1.26896
29.998	1.30779	0.0814118	1.269
30.0454	1.30816	0.0815218	1.26955
30.0929	1.30855	0.0813871	1.27019
30.1404	1.30893	0.0818538	1.27064
30.1879	1.30932	0.0822885	1.27107
30.2354	1.30971	0.0826631	1.27163
30.2829	1.30956	0.0824907	1.27182
30.3304	1.30918	0.0824096	1.27179
30.3779	1.30883	0.0825556	1.27185
30.4254	1.30851	0.0825175	1.27183
30.4728	1.30819	0.0825549	1.27192
30.5203	1.30793	0.0825723	1.27173
30.5678	1.30789	0.0822008	1.27152
30.6153	1.30774	0.0815352	1.27127
30.6628	1.30754	0.0807888	1.27116
30.7103	1.30734	0.0799983	1.2709
30.7578	1.3071	0.079407	1.27067
30.8053	1.30662	0.0787637	1.27029
30.8528	1.30613	0.0785746	1.27004
30.9003	1.30561	0.0779791	1.2697
30.9477	1.30505	0.0774765	1.26929
30.9952	1.30449	0.0770853	1.26895
31.0427	1.30416	0.0766726	1.26879
31.0902	1.30384	0.0759969	1.26883
31.1377	1.30352	0.0764583	1.2689
31.1852	1.3032	0.0772604	1.2687
31.2327	1.30288	0.0776373	1.26835
31.2802	1.30191	0.0780613	1.26772
31.3277	1.30058	0.0782926	1.26722
31.3751	1.29924	0.0788047	1.26675
31.4226	1.2981	0.0795353	1.26619
31.4701	1.29717	0.0803906	1.26562
31.5176	1.29662	0.0807964	1.26554
31.5651	1.29679	0.0823244	1.26567
31.6126	1.29695	0.0834348	1.26531
31.6601	1.29751	0.0834674	1.26562
31.7076	1.29812	0.0838619	1.26581
31.7551	1.29865	0.0837019	1.2661
31.8025	1.29841	0.0833471	1.26621
31.85	1.29817	0.0829743	1.26637
31.8975	1.29793	0.0828719	1.26633
31.945	1.29756	0.0830988	1.26597
31.9925	1.29702	0.0828261	1.26538
32.04	1.2967	0.0827793	1.26514
32.0875	1.29639	0.0828744	1.26513
32.135	1.29608	0.0832135	1.26512
32.1825	1.29564	0.083861	1.26518
32.23	1.29519	0.0847768	1.26499
32.2774	1.29559	0.0853511	1.26511
32.3249	1.29661	0.0863278	1.26552
32.3724	1.29762	0.0867559	1.26593
32.4199	1.29864	0.0868621	1.26626
32.4674	1.29994	0.0869763	1.26695
32.5149	1.30099	0.0871239	1.26785
32.5624	1.30071	0.0881028	1.26816
32.6099	1.30045	0.0884282	1.26807
32.6574	1.30018	0.0887527	1.26786
32.7048	1.29962	0.0885535	1.26758
32.7523	1.2991	0.0884512	1.26735
32.7998	1.29944	0.0878657	1.26742
32.8473	1.29979	0.0876514	1.26758
32.8948	1.30013	0.0865058	1.26774
32.9423	1.30047	0.0861822	1.26783
32.9898	1.30053	0.0860476	1.2676
33.0373	1.3002	0.0861187	1.26707
33.0848	1.29981	0.0859036	1.26662
33.1322	1.2993	0.0855622	1.26637
33.1797	1.29883	0.0854673	1.26604
33.2272	1.29868	0.0871936	1.26583
33.2747	1.29866	0.0886207	1.26568
33.3222	1.29875	0.0898611	1.26568
33.3697	1.29885	0.0912834	1.26554
33.4172	1.29894	0.0926001	1.26535
33.4647	1.29904	0.0939485	1.26513
33.5122	1.29936	0.0951923	1.26511
33.5596	1.30016	0.0965219	1.26533
33.6071	1.30117	0.0976898	1.26587
33.6546	1.30238	0.098606	1.26679
33.7021	1.30362	0.0998658	1.26765
33.7496	1.30495	0.10037	1.26846
33.7971	1.30535	0.1005	1.2688
33.8446	1.30574	0.101193	1.26909
33.8921	1.30613	0.101493	1.26972
33.9396	1.30652	0.101571	1.27044
33.9871	1.30691	0.102527	1.27092
34.0345	1.30771	0.102985	1.2714
34.082	1.30851	0.10366	1.27151
34.1295	1.3091	0.104163	1.27151
34.177	1.30957	0.105755	1.27137
34.2245	1.30986	0.106518	1.27109
34.272	1.30953	0.105899	1.27051
34.3195	1.30891	0.10495	1.26976
34.367	1.30829	0.104532	1.26882
34.4145	1.30767	0.103434	1.2681
34.4619	1.30705	0.102752	1.26715
34.5094	1.30661	0.102363	1.26635
34.5569	1.30708	0.101603	1.2664
34.6044	1.30784	0.100798	1.26675
34.6519	1.30875	0.099706	1.26715
34.6994	1.30971	0.0986648	1.2676
34.7469	1.31075	0.0974771	1.26808
34.7944	1.31024	0.0967867	1.26804
34.8419	1.30961	0.0962473	1.26803
34.8893	1.30897	0.0958301	1.26802
34.9368	1.30834	0.0952613	1.26789
34.9843	1.30771	0.0942299	1.26759
35.0318	1.30755	0.0941576	1.26753
35.0793	1.30753	0.0942571	1.26756
35.1268	1.30733	0.0942367	1.26753
35.1743	1.30722	0.0937312	1.26776
35.2218	1.30712	0.0934168	1.26791
35.2693	1.30754	0.0942982	1.26844
35.3167	1.30869	0.0949409	1.2692
35.3642	1.30984	0.095473	1.27008
35.4117	1.31098	0.0966107	1.27083
35.4592	1.31213	0.0977374	1.27169
35.5067	1.31308	0.0993074	1.27229
35.5542	1.31281	0.100004	1.27253
35.6017	1.31239	0.100672	1.27263
35.6492	1.31165	0.102052	1.27251
35.6967	1.31045	0.103519	1.27148
35.7442	1.30925	0.106515	1.27064
35.7916	1.30878	0.106473	1.27036
35.8391	1.30845	0.105826	1.26993
35.8866	1.30811	0.106036	1.26944
35.9341	1.30777	0.106273	1.2687
35.9816	1.30743	0.106404	1.26785
36.0291	1.30713	0.106871	1.26721
36.0766	1.30685	0.106979	1.26641
36.1241	1.30663	0.106699	1.26572
36.1716	1.30661	0.106075	1.26556
36.219	1.30711	0.105239	1.26598
36.2665	1.30745	0.105095	1.26638
36.314	1.30734	0.104857	1.26631
36.3615	1.30717	0.104908	1.26648
36.409	1.307	0.104854	1.26654
36.4565	1.30683	0.104731	1.26658
36.504	1.30674	0.104204	1.26657
36.5515	1.30757	0.104031	1.26722
36.599	1.3084	0.103736	1.26775
36.6464	1.30933	0.103125	1.26843
36.6939	1.31044	0.102472	1.26944
36.7414	1.31127	0.102359	1.2701
36.7889	1.31099	0.101362	1.27017
36.8364	1.31035	0.101346	1.27026
36.8839	1.30966	0.101228	1.26989
36.9314	1.30897	0.100264	1.26983
36.9789	1.30828	0.0997788	1.26965
37.0264	1.30823	0.0994091	1.26981
37.0739	1.30869	0.0991709	1.27037
37.1213	1.30914	0.0992018	1.27065
37.1688	1.3096	0.0988635	1.27099
37.2163	1.31015	0.098634	1.27133
37.2638	1.31057	0.098206	1.27183
37.3113	1.31027	0.0979321	1.27196
37.3588	1.30974	0.0979201	1.27188
37.4063	1.30917	0.0978226	1.27177
37.4538	1.3086	0.0979336	1.27158
37.5013	1.30805	0.0984235	1.2712
37.5487	1.30842	0.0984979	1.27158
37.5962	1.30878	0.0984915	1.27222
37.6437	1.30915	0.098538	1.27255
37.6912	1.30945	0.0986276	1.27265
37.7387	1.30948	0.0987647	1.27285
37.7862	1.30802	0.098732	1.27212
37.8337	1.30612	0.0983429	1.27138
37.8812	1.30472	0.0973441	1.27043
37.9287	1.30337	0.0964131	1.27008
37.9761	1.30202	0.0953866	1.26946
38.0236	1.30166	0.0945405	1.26921
38.0711	1.30231	0.0929211	1.26984
38.1186	1.30295	0.0923976	1.27036
38.1661	1.3036	0.0913959	1.27082
38.2136	1.30431	0.0908082	1.27104
38.2611	1.30514	0.0898644	1.27158
38.3086	1.30594	0.0892783	1.27193
38.3561	1.30674	0.0879817	1.27234
38.4035	1.30776	0.088233	1.27268
38.451	1.30878	0.088519	1.27293
38.4985	1.3098	0.0889913	1.27339
38.546	1.31018	0.089327	1.27347
38.5935	1.31053	0.0896072	1.27362
38.641	1.31089	0.0900398	1.27363
38.6885	1.31125	0.0904603	1.27363
38.736	1.31167	0.0909285	1.27361
38.7835	1.31214	0.0907854	1.27426
38.831	1.31253	0.0909099	1.27501
38.8784	1.31286	0.091299	1.27535
38.9259	1.31259	0.0912217	1.27558
38.9734	1.31233	0.0912774	1.27597
39.0209	1.31199	0.0910666	1.27609
39.0684	1.31157	0.0911645	1.27614
39.1159	1.31115	0.0909178	1.27662
39.1634	1.31074	0.0914748	1.27668
39.2109	1.31032	0.0909197	1.27677
39.2584	1.3101	0.0906599	1.27708
39.3058	1.31065	0.0910217	1.27774
39.3533	1.31116	0.0909944	1.27814
39.4008	1.31167	0.0909799	1.27838
39.4483	1.31214	0.0895551	1.27853
39.4958	1.3126	0.0883314	1.27851
39.5433	1.3117	0.087675	1.27768
39.5908	1.31067	0.0868958	1.27646
39.6383	1.30964	0.0860439	1.27518
39.6858	1.30861	0.0852867	1.27428
39.7332	1.30758	0.0845935	1.27318
39.7807	1.30705	0.0837269	1.27223
39.8282	1.307	0.0824333	1.27257
39.8757	1.30695	0.0813607	1.27294
39.9232	1.30702	0.080522	1.27338
39.9707	1.30741	0.0806739	1.27395
40.0182	1.3079	0.0808617	1.27466
[truncated: 27 more columns]

## Sheet: Fig 5e
number of chromosomes	nucleation rate (min^-1)		chromatin area (um^2)	nucleation rate (min^-1)
1	30.9926		57.8164	30.9926
1	33.9993		74.2647	33.9993
2	25.4261		31.1068	25.4261
3	14.0766		57.9009	14.0766
7	19.3403		37.813	19.3403
3	33.3502		45.7406	33.3502
1	54.6917		141.522	54.6917
4	20.7575		46.8837	20.7575
3	23.5536		35.6851	23.5536
2	24.6043		56.4306	24.6043
2	26.966		35.2119	26.966
2	28.7535		39.1696	28.7535
1	11.8455		71.3257	43.118
1	11.9007		48.2449	11.8455
5	36.5791		23.809	11.9007
4	37.983		38.3077	36.5791
2	38.2351		85.2912	40.4028
2	15.3756		52.5913	37.983
3	25.436		35.6329	9.09837
			68.0409	38.2351
			37.2353	11.9368
			26.9232	15.3756
			26.4639	25.436

[truncated: 5 more sheets: Fig 6c, Fig 6d, Fig 6e, Fig S3, Fig S6b]
